# Supplementary material for: Benzyl­tributyl­ammonium 6-hydroxy­naphthalene-2-sulfonate
Source: Acta Crystallogr Sect E Struct Rep Online. 2009 Jan 17;65(Pt 2):o319. doi: 10.1107/S1600536809001329 (PMC2968198; doi:10.1107/S1600536809001329)
Supplement: Supplementary file 2 [file e-65-0o319-Isup2.hkl]

# 
# h,k,l, Fc-squared, Fo-squared, sigma(Fo-squared) and status flag 
# 
data_I
_shelx_title '  YNU-5_1_measure' 
_shelx_refln_list_code          4 
_shelx_F_calc_maximum      377.39 
_exptl_crystal_F_000      1080.00 
_reflns_d_resolution_high  0.8302 
 
loop_ 
 _symmetry_equiv_pos_as_xyz 
 'x, y, z' 
 '-x, y+1/2, -z+1/2' 
 '-x, -y, -z' 
 'x, -y-1/2, z-1/2' 
 
_cell_length_a    16.9616 
_cell_length_b    10.4422 
_cell_length_c    17.6700 
_cell_angle_alpha  90.000 
_cell_angle_beta  116.257 
_cell_angle_gamma  90.000 
 
_shelx_F_squared_multiplier     1.000 
 
loop_ 
 _refln_index_h 
 _refln_index_k 
 _refln_index_l 
 _refln_F_squared_calc 
 _refln_F_squared_meas 
 _refln_F_squared_sigma 
 _refln_observed_status 
   2   0   0    34722.93    29467.33    354.69 o 
   3   0   0    11374.03    10632.71    140.28 o 
   4   0   0      250.79      225.76      4.50 o 
   5   0   0     9733.21     9478.32     98.66 o 
   6   0   0      770.98      802.04      9.03 o 
   7   0   0       58.72       43.35      2.31 o 
   8   0   0     7926.48     8309.41     87.00 o 
   9   0   0      547.28      575.75      7.80 o 
  10   0   0        6.84        7.52      2.45 o 
  11   0   0       53.47       50.27      8.71 o 
  12   0   0      182.90      196.11     13.86 o 
  13   0   0      132.12      170.77     13.77 o 
  14   0   0      143.12      173.66     14.70 o 
  15   0   0        0.95       -2.39      6.81 o 
  16   0   0      111.51      136.59     13.15 o 
  17   0   0       12.55       -0.40      3.77 o 
  18   0   0       12.34       -0.04      2.96 o 
   1   1   0     1285.99     1098.31      6.44 o 
   2   1   0      473.54      430.59      3.84 o 
   3   1   0     1758.78     1776.76     17.65 o 
   4   1   0     1237.37     1120.45      7.71 o 
   5   1   0      471.14      419.72      3.80 o 
   6   1   0        4.99        7.65      1.12 o 
   7   1   0        7.21        3.63      1.03 o 
   8   1   0       41.58       55.06      2.00 o 
   9   1   0      701.85      814.59      8.70 o 
  10   1   0       90.88       81.36      3.28 o 
  11   1   0       35.16       47.47      4.98 o 
  12   1   0       97.57      107.97      8.01 o 
  13   1   0       35.89       48.20      6.96 o 
  14   1   0       96.12      107.56      8.86 o 
  15   1   0       16.93       10.62      6.28 o 
  16   1   0       34.66       24.04     12.07 o 
  17   1   0        4.21       -0.34      2.49 o 
  18   1   0        4.12        0.23      2.18 o 
   0   2   0        2.83        6.39      1.25 o 
   1   2   0      915.14      900.88      8.96 o 
   2   2   0    16153.55    14202.95    105.88 o 
   3   2   0     3796.68     3735.74     24.38 o 
   4   2   0      120.62      112.01      1.81 o 
   5   2   0      936.67      891.68      9.52 o 
   6   2   0      560.26      509.65      5.34 o 
   7   2   0      704.18      696.77      7.90 o 
   8   2   0       19.60       19.40      2.11 o 
   9   2   0      122.30      137.96      3.80 o 
  10   2   0      508.80      530.06      8.99 o 
  11   2   0       82.47      102.02      5.56 o 
  12   2   0       26.94       29.54      5.21 o 
  13   2   0       23.80       23.59      5.56 o 
  14   2   0       25.36       25.82      5.32 o 
  15   2   0        5.81        8.76      4.77 o 
  16   2   0       21.47       26.18      5.76 o 
  17   2   0        0.41       -0.22      2.23 o 
  18   2   0        2.23        0.16      2.06 o 
   1   3   0     4977.74     4708.78     32.94 o 
   2   3   0     1915.84     1719.11     10.85 o 
   3   3   0     4947.87     4760.49     31.66 o 
   4   3   0     7720.16     7301.17     59.90 o 
   5   3   0      102.41       79.08      2.10 o 
   6   3   0      331.96      338.51      4.22 o 
   7   3   0       16.24       16.39      1.96 o 
   8   3   0      405.72      420.44      7.19 o 
   9   3   0        0.13        0.68      1.32 o 
  10   3   0      139.01      170.36      6.46 o 
  11   3   0        8.44        8.67      3.56 o 
  12   3   0      346.12      416.43     13.79 o 
  13   3   0       55.81       55.07      6.29 o 
  14   3   0       25.46       26.19      5.34 o 
  15   3   0       49.00       59.93      6.76 o 
  16   3   0        6.31        4.51      3.79 o 
  17   3   0       19.45        0.17      1.92 o 
   0   4   0     1542.49     1584.42     35.58 o 
   1   4   0       55.82       64.03      1.70 o 
   2   4   0      389.19      361.35      5.37 o 
   3   4   0      138.68      118.22      1.78 o 
   4   4   0      165.38      173.35      2.70 o 
   5   4   0      180.93      206.53      4.08 o 
   6   4   0       80.33       77.29      4.26 o 
   7   4   0      287.04      290.18      5.07 o 
   8   4   0       46.90       47.26      2.94 o 
   9   4   0       29.42       28.31      3.20 o 
  10   4   0       67.81       71.94      5.38 o 
  11   4   0      228.14      233.10     11.61 o 
  12   4   0      472.58      538.36     22.67 o 
  13   4   0       61.99       57.40      6.91 o 
  14   4   0       42.93       50.83     11.47 o 
  15   4   0       11.40        8.28      4.47 o 
  16   4   0        4.70        0.31      2.81 o 
  17   4   0        0.31        0.47      2.33 o 
   1   5   0      587.23      507.95      4.80 o 
   2   5   0     2017.66     1955.52     17.16 o 
   3   5   0       25.93       27.68      1.95 o 
   4   5   0       15.23       46.53      2.49 o 
   5   5   0       93.63       90.58      3.66 o 
   6   5   0       71.67       78.52      4.10 o 
   7   5   0        0.60        4.40      2.34 o 
   8   5   0      529.91      515.67     12.80 o 
   9   5   0      106.29      107.61      6.95 o 
  10   5   0      397.01      406.85     11.87 o 
  11   5   0       15.36       13.58      5.08 o 
  12   5   0        1.60        4.75      3.82 o 
  13   5   0       29.91       17.01      8.92 o 
  14   5   0       12.57        7.36      4.04 o 
  15   5   0       48.24       47.42     17.01 o 
  16   5   0       16.19        4.61      3.37 o 
   0   6   0      257.08      246.22      6.08 o 
   1   6   0      467.16      440.26      6.31 o 
   2   6   0      622.42      655.95      8.90 o 
   3   6   0      293.85      293.33      8.92 o 
   4   6   0      565.71      585.11      8.69 o 
   5   6   0      232.19      228.39      7.29 o 
   6   6   0        7.62        8.27      4.52 o 
   7   6   0      604.99      649.91     21.56 o 
   8   6   0       17.21       30.08      5.83 o 
   9   6   0     1056.01     1097.27     31.24 o 
  10   6   0       23.43       28.40      6.10 o 
  11   6   0       80.04      100.75      7.42 o 
  12   6   0       25.59        8.50      5.06 o 
  13   6   0       57.51       35.69     15.89 o 
  14   6   0       38.71        4.86      4.34 o 
  15   6   0        9.01        0.86      3.36 o 
  16   6   0        7.43        0.34      2.85 o 
   1   7   0       92.15       80.29      3.82 o 
   2   7   0        1.82        2.86      2.03 o 
   3   7   0       58.65       48.73      4.41 o 
   4   7   0       16.36       18.83      4.44 o 
   5   7   0       37.70       56.70      6.00 o 
   6   7   0       20.56       18.97      5.03 o 
   7   7   0        6.70       18.44      5.30 o 
   8   7   0      233.69      257.36     13.50 o 
   9   7   0       31.32       30.48      6.95 o 
  10   7   0        3.41        1.52      3.70 o 
  11   7   0        1.01        0.30      3.75 o 
  12   7   0        0.34        0.20      2.71 o 
  13   7   0        1.60        0.82      3.21 o 
  14   7   0        1.10       -0.10      2.03 o 
  15   7   0        1.46       -0.30      3.08 o 
   0   8   0      932.63      973.75     28.75 o 
   1   8   0      325.30      298.42     11.53 o 
   2   8   0      842.67      800.08     18.59 o 
   3   8   0       13.83        9.30      4.11 o 
   4   8   0      381.63      368.84     12.18 o 
   5   8   0      228.52      250.74     12.59 o 
   6   8   0      423.95      382.29     13.33 o 
   7   8   0      254.27      256.19     11.61 o 
   8   8   0      282.77      298.51     13.41 o 
   9   8   0       32.66       35.20     15.88 o 
  10   8   0       22.70       11.68      7.44 o 
  11   8   0        8.92        5.08      4.63 o 
  12   8   0        2.54       -0.29      3.11 o 
  13   8   0       12.50        0.87      2.72 o 
  14   8   0        6.99       -0.61      2.24 o 
   1   9   0       48.57       42.63      8.30 o 
   2   9   0      145.51      146.84     11.66 o 
   3   9   0       23.44       16.93      6.16 o 
   4   9   0      136.31      114.94      8.31 o 
   5   9   0       11.50       17.86      5.28 o 
   6   9   0      161.75      181.73      9.82 o 
   7   9   0        0.23        1.46      3.37 o 
   8   9   0       28.19       26.61      8.16 o 
   9   9   0        2.54        2.56      3.69 o 
  10   9   0       35.57       26.32     15.73 o 
  11   9   0        3.04        0.26      2.50 o 
  12   9   0        3.62        1.79      3.51 o 
   0  10   0      181.12      167.13     13.21 o 
   1  10   0        0.01       -0.82      3.47 o 
   2  10   0       13.38        5.24      5.44 o 
   3  10   0        0.06        2.31      4.55 o 
   4  10   0       20.59       19.41      9.92 o 
   5  10   0        5.66        5.02      4.54 o 
   6  10   0        0.07        0.01      1.95 o 
   7  10   0        1.03       -0.88      2.83 o 
   8  10   0        5.59        3.98      3.76 o 
   9  10   0        2.35        1.40      2.53 o 
  10  10   0        0.10        0.06      2.46 o 
  11  10   0       21.30        9.78      8.18 o 
   1  11   0      121.51      134.48      9.26 o 
   2  11   0        2.00       -0.10      2.51 o 
   3  11   0       72.58       91.67      8.06 o 
   4  11   0       13.96        6.86      4.89 o 
   5  11   0       44.94       37.97      9.29 o 
   6  11   0       15.70        4.74      3.42 o 
   7  11   0       31.59        6.70      5.27 o 
   8  11   0       15.41        1.05      3.73 o 
   0  12   0        0.73        2.86      4.44 o 
   1  12   0        2.45        1.88      2.94 o 
   2  12   0       14.78        7.67      3.52 o 
   3  12   0        1.33       -0.39      3.55 o 
   4  12   0       12.65        6.20      5.01 o 
 -18   1   1        1.15       -0.32      2.38 o 
 -17   1   1        0.11       -2.10      3.75 o 
 -16   1   1        4.95        5.01      4.47 o 
 -15   1   1        8.27        4.81      4.50 o 
 -14   1   1       61.07       74.97      9.48 o 
 -13   1   1        6.61        3.34      3.39 o 
 -12   1   1      283.54      303.76      9.93 o 
 -11   1   1       21.24       20.90      3.54 o 
 -10   1   1      749.00      858.60      8.94 o 
  -9   1   1      191.53      161.06      3.29 o 
  -8   1   1      180.03      183.18      2.78 o 
  -7   1   1       50.96       57.82      1.90 o 
  -6   1   1      683.61      680.91      5.80 o 
  -5   1   1      513.09      400.04      3.99 o 
  -4   1   1     3329.87     2921.84     24.17 o 
  -3   1   1     1458.89     1377.63     18.01 o 
  -2   1   1    12609.84    10681.63     89.10 o 
  -1   1   1     2029.93     2087.45     15.50 o 
   0   1   1     5330.45     4810.91     30.40 o 
   1   1   1     7157.29     6452.82     43.19 o 
   2   1   1      375.28      468.97      3.49 o 
   3   1   1     7375.93     6857.13     53.20 o 
   4   1   1      514.37      479.87      4.36 o 
   5   1   1       34.01       26.87      1.42 o 
   6   1   1       63.83       55.96      1.83 o 
   7   1   1       11.60       12.07      1.35 o 
   8   1   1      122.67      120.90      2.72 o 
   9   1   1        7.21        4.46      1.43 o 
  10   1   1      242.29      248.33      6.25 o 
  11   1   1        2.77        8.12      3.70 o 
  12   1   1      207.50      240.19     10.72 o 
  13   1   1      200.32      244.39     11.37 o 
  14   1   1       77.57       97.53      9.19 o 
  15   1   1       68.34       38.72     18.11 o 
  16   1   1        9.95        5.81      4.05 o 
  17   1   1        4.45        0.64      2.44 o 
 -18   2   1        0.28        0.61      2.37 o 
 -17   2   1        1.87       -0.62      2.89 o 
 -16   2   1        1.72        0.75      3.28 o 
 -15   2   1        8.64        7.99      5.17 o 
 -14   2   1       58.79       60.48      6.65 o 
 -13   2   1      104.08      128.27      7.91 o 
 -12   2   1        0.11        1.58      2.88 o 
 -11   2   1      432.71      480.75      9.31 o 
 -10   2   1        0.25       -0.29      1.18 o 
  -9   2   1      261.35      276.81      4.99 o 
  -8   2   1       16.77       15.21      1.52 o 
  -7   2   1        3.90        5.05      1.20 o 
  -6   2   1     1327.83     1165.73     11.72 o 
  -5   2   1      112.90       95.91      1.83 o 
  -4   2   1     1892.60     1894.08     25.37 o 
  -3   2   1    12607.08    11723.16     86.41 o 
  -2   2   1      321.46      325.69      6.01 o 
  -1   2   1      114.80      103.97      1.69 o 
   0   2   1     2216.27     2251.10     25.04 o 
   1   2   1      935.16      989.91      5.91 o 
   2   2   1    20542.84    18849.05    163.85 o 
   3   2   1     1116.39      854.36      7.59 o 
   4   2   1      207.22      198.65      3.29 o 
   5   2   1       40.88       29.21      1.05 o 
   6   2   1     1112.87     1122.15     13.47 o 
   7   2   1      168.68      168.34      3.62 o 
   8   2   1       33.92       30.91      2.25 o 
   9   2   1      647.44      699.82      8.25 o 
  10   2   1        0.94       -0.52      1.68 o 
  11   2   1      187.86      212.28      7.44 o 
  12   2   1       34.88       57.77      5.93 o 
  13   2   1      170.08      168.25      9.26 o 
  14   2   1       28.38       29.75      7.78 o 
  15   2   1       54.18       63.73     13.75 o 
  16   2   1       15.78       15.90      5.57 o 
  17   2   1        1.52        0.30      2.26 o 
 -18   3   1        2.41       -0.42      2.90 o 
 -17   3   1        2.76       -0.30      2.31 o 
 -16   3   1        0.31       -0.32      2.21 o 
 -15   3   1       58.16       80.67     12.20 o 
 -14   3   1       16.59       18.39      4.98 o 
 -13   3   1        3.34        8.31      4.19 o 
 -12   3   1       14.36       14.85      3.94 o 
 -11   3   1       79.85       87.75      5.57 o 
 -10   3   1        0.14        0.33      1.52 o 
  -9   3   1       25.90       23.49      2.47 o 
  -8   3   1      136.66      116.03      3.45 o 
  -7   3   1      101.19       91.03      3.33 o 
  -6   3   1       40.29       31.20      1.81 o 
  -5   3   1      505.88      532.78      4.98 o 
  -4   3   1       24.63       28.47      1.14 o 
  -3   3   1      124.05      166.21      3.71 o 
  -2   3   1     1285.97     1174.13      7.95 o 
  -1   3   1     1470.31     1304.84     17.29 o 
   0   3   1       25.26       37.96      1.58 o 
   1   3   1      316.18      263.02      4.54 o 
   2   3   1      240.17      169.73      2.16 o 
   3   3   1      769.60      669.55      6.96 o 
   4   3   1      251.45      253.19      3.64 o 
   5   3   1      200.11      207.11      3.36 o 
   6   3   1      157.84      114.02      2.71 o 
   7   3   1       51.48       61.05      2.72 o 
   8   3   1        0.15        0.19      1.16 o 
   9   3   1      455.55      448.21      7.93 o 
  10   3   1        1.31        2.44      2.46 o 
  11   3   1       67.61       82.25      5.56 o 
  12   3   1        4.51        5.86      3.40 o 
  13   3   1       18.14       17.18      4.73 o 
  14   3   1        4.46        5.10      4.05 o 
  15   3   1        0.98        0.30      2.72 o 
  16   3   1        3.01        0.40      2.32 o 
  17   3   1        0.13        0.28      3.17 o 
 -17   4   1        0.32        1.66      3.00 o 
 -16   4   1        0.60       -0.14      2.94 o 
 -15   4   1       25.70       31.91      7.71 o 
 -14   4   1      105.69      123.28      9.16 o 
 -13   4   1      718.36      850.28     32.01 o 
 -12   4   1        8.89        8.39      3.81 o 
 -11   4   1      953.02      985.00     29.25 o 
 -10   4   1       17.80       20.35      4.39 o 
  -9   4   1      192.97      208.31      5.53 o 
  -8   4   1      375.43      384.54      6.06 o 
  -7   4   1      183.21      177.09      4.09 o 
  -6   4   1     1214.78     1262.54     13.67 o 
  -5   4   1     5374.48     5257.94     45.38 o 
  -4   4   1      158.40      175.53      2.82 o 
  -3   4   1     3699.75     3841.30     34.75 o 
  -2   4   1      642.23      527.48      4.20 o 
  -1   4   1        2.14        2.30      0.79 o 
   0   4   1     3860.11     3549.06     27.87 o 
   1   4   1     1223.94     1115.91      9.35 o 
   2   4   1      115.22       90.51      1.36 o 
   3   4   1     2520.28     2698.88     19.98 o 
   4   4   1     1596.47     1510.98     14.96 o 
   5   4   1     6904.11     6895.93     74.44 o 
   6   4   1     1158.83     1189.65     15.52 o 
   7   4   1      388.01      407.37      7.43 o 
   8   4   1      513.87      537.84     11.28 o 
   9   4   1      585.15      644.93     14.45 o 
  10   4   1       34.36       44.82      7.33 o 
  11   4   1     1606.86     1776.85     51.71 o 
  12   4   1      228.70      257.47     11.18 o 
  13   4   1      548.30      665.81     24.14 o 
  14   4   1      179.59      205.16     10.47 o 
  15   4   1        0.74        1.09      2.97 o 
  16   4   1        2.46        1.01      2.35 o 
 -17   5   1        2.15        0.05      1.37 o 
 -16   5   1        0.06       -0.19      2.30 o 
 -15   5   1       56.95       78.63     15.98 o 
 -14   5   1        2.55        1.68      3.40 o 
 -13   5   1      102.61      108.42     13.13 o 
 -12   5   1      275.48      334.69     11.49 o 
 -11   5   1      586.49      672.86     17.85 o 
 -10   5   1       48.79       42.23      6.51 o 
  -9   5   1        3.26        1.26      2.57 o 
  -8   5   1        0.91        2.77      2.88 o 
  -7   5   1       37.96       32.29      3.29 o 
  -6   5   1       28.85       21.06      2.70 o 
  -5   5   1        7.40        2.51      1.59 o 
  -4   5   1      776.10      857.97      9.26 o 
  -3   5   1      914.58      861.71     11.95 o 
  -2   5   1     1013.14     1053.25      8.20 o 
  -1   5   1     1820.68     1820.85     17.38 o 
   0   5   1      133.26      133.55      2.13 o 
   1   5   1     1930.28     1822.49     17.49 o 
   2   5   1        0.26        1.78      0.54 o 
   3   5   1       11.98       18.97      2.05 o 
   4   5   1      165.81      143.05      3.60 o 
   5   5   1        1.43        3.05      1.62 o 
   6   5   1      176.84      181.64      4.92 o 
   7   5   1      123.17      126.52      5.54 o 
   8   5   1        3.02        5.96      3.25 o 
   9   5   1      248.48      247.72      9.29 o 
  10   5   1        0.12        2.33      3.18 o 
  11   5   1        4.91       -0.77      2.88 o 
  12   5   1        0.59       -1.07      3.02 o 
  13   5   1       48.12       37.86     12.76 o 
  14   5   1        0.75        0.20      2.38 o 
  15   5   1       28.38       12.23      6.81 o 
  16   5   1        1.35        0.36      2.19 o 
 -16   6   1        0.41        0.28      2.62 o 
 -15   6   1       10.57        0.03      3.21 o 
 -14   6   1        0.27        0.91      2.79 o 
 -13   6   1       14.53        6.55      4.02 o 
 -12   6   1        9.00        3.68      3.81 o 
 -11   6   1       48.40       54.63      7.39 o 
 -10   6   1       47.01       49.55      7.03 o 
  -9   6   1        0.93       -0.25      2.68 o 
  -8   6   1       27.25       33.39      5.77 o 
  -7   6   1      210.28      221.48     10.65 o 
  -6   6   1       93.01       89.11      6.63 o 
  -5   6   1      179.58      183.13      5.86 o 
  -4   6   1        9.29        9.09      2.65 o 
  -3   6   1      347.73      313.22      5.96 o 
  -2   6   1       77.50       87.63      3.50 o 
  -1   6   1       36.01       43.23      2.20 o 
   0   6   1        5.02        2.49      1.13 o 
   1   6   1      179.32      183.10      4.71 o 
   2   6   1       76.98       79.39      3.76 o 
   3   6   1      668.44      677.08     10.50 o 
   4   6   1        4.44        5.30      2.15 o 
   5   6   1       18.99       25.71      4.34 o 
   6   6   1      416.03      392.37     21.53 o 
   7   6   1       18.72       24.15      5.70 o 
   8   6   1       10.91       13.22      4.17 o 
   9   6   1       14.96       22.24      4.80 o 
  10   6   1       55.46       52.34      6.61 o 
  12   6   1        0.06        1.99      3.22 o 
  13   6   1       14.19       11.54      4.68 o 
  14   6   1        1.30        0.08      2.05 o 
  15   6   1        1.86       -1.44      4.03 o 
 -15   7   1        1.45        0.51      2.60 o 
 -14   7   1        2.52       -0.45      2.55 o 
 -13   7   1        0.00       -0.33      2.76 o 
 -11   7   1       29.71       16.03     11.32 o 
 -10   7   1       62.91       76.43      8.88 o 
  -9   7   1       37.33       29.49      6.91 o 
  -8   7   1      185.75      231.48     20.19 o 
  -7   7   1       49.54       46.62      6.32 o 
  -6   7   1      277.25      271.50     10.42 o 
  -5   7   1       34.23       37.59      5.73 o 
  -4   7   1      193.99      210.04      8.64 o 
  -3   7   1       79.29       92.29      4.57 o 
  -2   7   1        0.52        0.39      1.45 o 
  -1   7   1       55.24       74.90      4.62 o 
   0   7   1        0.16        0.32      1.41 o 
   1   7   1      243.62      222.17      5.80 o 
   2   7   1      541.44      551.48      9.36 o 
   3   7   1       33.79       37.30      4.30 o 
   4   7   1      476.83      492.70     13.14 o 
   5   7   1      290.77      302.80     10.77 o 
   6   7   1      207.98      198.09      9.71 o 
   7   7   1      544.92      584.20     22.39 o 
   8   7   1       46.30       66.27      8.61 o 
   9   7   1       40.96       29.36      6.37 o 
  10   7   1       35.16       35.57     16.16 o 
  11   7   1        0.22       -0.12      2.67 o 
  12   7   1       58.89       58.45     24.85 o 
  13   7   1        0.60        0.10      2.57 o 
  14   7   1       13.08       48.48     33.05 o 
 -14   8   1        6.95        0.17      2.30 o 
 -13   8   1        0.49        1.69      3.83 o 
 -12   8   1        0.95        0.40      2.96 o 
 -11   8   1       17.06        6.91      5.69 o 
 -10   8   1       20.34       11.03      6.31 o 
  -9   8   1       13.32        5.37      4.53 o 
  -8   8   1       36.54       26.02      6.13 o 
  -7   8   1      291.49      300.31     12.11 o 
  -6   8   1        4.83        5.07      4.53 o 
  -5   8   1       13.94       18.24      7.02 o 
  -4   8   1        3.86        7.75      4.01 o 
  -3   8   1       81.32       73.97      7.13 o 
  -2   8   1      101.94       97.64      7.59 o 
  -1   8   1        0.88        4.10      3.91 o 
   0   8   1      299.36      272.97     10.57 o 
   1   8   1       37.80       59.23     15.37 o 
   2   8   1       36.59       39.02      5.01 o 
   3   8   1      201.08      204.42      9.22 o 
   4   8   1      178.40      196.35     10.16 o 
   5   8   1        2.45        0.27      2.69 o 
   6   8   1      223.29      238.43     11.14 o 
   7   8   1        1.22        3.64      4.16 o 
   8   8   1        8.65        6.62      4.68 o 
   9   8   1       40.00       30.32     14.46 o 
  10   8   1       11.94        9.53      5.55 o 
  11   8   1        1.26       -0.68      3.60 o 
  12   8   1        8.16        4.75      6.42 o 
  13   8   1        0.66        0.00      2.08 o 
 -13   9   1        0.01       -0.41      2.40 o 
 -12   9   1       17.25        7.69      4.00 o 
 -11   9   1       13.43        7.90      5.01 o 
 -10   9   1       72.45       87.47      9.66 o 
  -9   9   1        3.18        1.23      3.30 o 
  -8   9   1       22.84        4.72      4.22 o 
  -7   9   1      120.14      113.87      8.51 o 
  -6   9   1       21.67        9.03      4.64 o 
  -5   9   1       77.65       74.32      7.33 o 
  -4   9   1      127.30      106.89     33.79 o 
  -3   9   1      433.72      427.92     16.37 o 
  -2   9   1      938.43      986.82     25.69 o 
  -1   9   1        9.12       13.42      5.25 o 
   0   9   1       57.83       52.04      6.64 o 
   1   9   1      387.51      370.12     14.72 o 
   2   9   1      357.89      385.92     15.47 o 
   3   9   1       71.40       73.70      9.78 o 
   4   9   1       58.30       65.27      7.34 o 
   5   9   1       65.35       59.61      7.03 o 
   6   9   1        3.90        1.47      3.80 o 
   7   9   1        0.62       -0.15      2.80 o 
   8   9   1       62.81       63.31     15.13 o 
   9   9   1        0.62        3.69      4.67 o 
  10   9   1      137.56      200.56     15.98 o 
  11   9   1        5.56        3.33      5.81 o 
  12   9   1       52.39       92.02      7.98 o 
 -11  10   1        0.08        0.42      2.48 o 
 -10  10   1        4.27        0.16      2.30 o 
  -9  10   1       32.97        8.13      4.24 o 
  -8  10   1       49.47       23.34     12.37 o 
  -7  10   1       27.03       21.42     11.69 o 
  -6  10   1       32.46       18.44     15.22 o 
  -5  10   1       93.03       95.04      9.21 o 
  -4  10   1      145.66      164.24     10.86 o 
  -3  10   1       37.59       22.24     17.27 o 
  -2  10   1       40.19       44.29     17.38 o 
  -1  10   1      100.35       89.62      8.63 o 
   0  10   1       61.99       47.83     11.21 o 
   1  10   1       20.77       19.08      7.48 o 
   2  10   1       56.06       47.79     18.80 o 
   3  10   1       11.81        5.98      5.27 o 
   4  10   1      158.01      171.19     11.90 o 
   5  10   1       12.29        3.41      3.70 o 
   6  10   1       26.29       27.79     13.21 o 
   7  10   1       27.18       22.18     11.14 o 
   8  10   1        3.44        1.74      3.92 o 
   9  10   1       23.88       17.66     12.81 o 
  10  10   1        7.43        2.24      3.36 o 
  -9  11   1        5.30        0.02      2.27 o 
  -8  11   1        0.67        0.23      2.29 o 
  -7  11   1        0.27       -0.03      2.07 o 
  -6  11   1        4.69        0.99      2.93 o 
  -5  11   1        4.09        5.49      3.99 o 
  -4  11   1        1.61       -0.41      2.80 o 
  -3  11   1        3.83        1.76      3.45 o 
  -2  11   1        3.84        0.78      3.20 o 
  -1  11   1        2.13        3.12      4.55 o 
   0  11   1        4.06        0.16      3.24 o 
   1  11   1       29.26       18.20      8.99 o 
   2  11   1       32.69       23.73      6.97 o 
   3  11   1        0.41        4.45      5.07 o 
   4  11   1       24.38       34.66      7.42 o 
   5  11   1        2.29        1.20      4.46 o 
   6  11   1        0.04        0.72      3.51 o 
   7  11   1        0.20        0.34      3.19 o 
   8  11   1        2.18       -0.50      3.23 o 
  -3  12   1        2.71        0.18      1.90 o 
  -2  12   1       32.48       62.66     33.19 o 
  -1  12   1        1.77        0.80      2.34 o 
   0  12   1      126.65      168.19     14.17 o 
   1  12   1        0.03        2.51      5.33 o 
   2  12   1      156.54      199.61     15.49 o 
   3  12   1       17.18       10.56     10.74 o 
   4  12   1       30.33       14.97      6.86 o 
 -19   0   2       54.22       79.63     10.21 o 
 -18   0   2       11.81       -0.28      3.93 o 
 -17   0   2       71.88      123.68     13.01 o 
 -16   0   2       27.44       11.15     10.20 o 
 -15   0   2       61.86       98.26     12.85 o 
 -14   0   2       46.93       49.68     10.05 o 
 -13   0   2      393.88      450.35     20.24 o 
 -12   0   2        7.12        6.18      4.15 o 
 -11   0   2        9.68        8.85      3.14 o 
 -10   0   2      326.01      383.49      7.81 o 
  -9   0   2        4.18       12.79      2.16 o 
  -8   0   2     5544.59     5731.16     64.50 o 
  -7   0   2      215.66      221.14      4.27 o 
  -6   0   2     9901.51     9598.88    150.91 o 
  -5   0   2     6497.35     5851.27     63.68 o 
  -4   0   2    20945.02    19255.40    218.62 o 
  -3   0   2    16793.38    15038.25    159.11 o 
  -2   0   2     7014.36     6428.48     57.07 o 
  -1   0   2     8075.08     7615.98     63.42 o 
   0   0   2     1285.76     1429.84     14.44 o 
   1   0   2     2953.99     2723.20     26.59 o 
   2   0   2    23287.89    20933.96    240.22 o 
   3   0   2      541.97      548.94      7.16 o 
   4   0   2      871.61      763.86      9.84 o 
   5   0   2      341.92      332.29      9.68 o 
   6   0   2      920.98      869.97      9.35 o 
   7   0   2      269.26      324.48      5.20 o 
   8   0   2       20.29       34.79      2.46 o 
   9   0   2       29.05       29.52      2.68 o 
  10   0   2       86.09       90.22      7.81 o 
  11   0   2        7.23       10.23      6.19 o 
  12   0   2        9.11       16.50      7.26 o 
  13   0   2      137.12      180.61     14.23 o 
  14   0   2       52.91       32.24     26.53 o 
  15   0   2       20.27        0.17      3.83 o 
  16   0   2       78.77      113.44     11.84 o 
  17   0   2       17.04        0.05      2.79 o 
 -19   1   2        8.43       -0.20      2.02 o 
 -18   1   2        0.64       -0.24      2.91 o 
 -17   1   2        1.10        0.63      3.15 o 
 -16   1   2        3.59        2.70      4.15 o 
 -15   1   2       13.87        8.09      5.54 o 
 -14   1   2        1.02        0.84      2.95 o 
 -13   1   2        0.73        1.78      3.03 o 
 -12   1   2      215.22      232.83      8.77 o 
 -11   1   2       29.11       26.19      3.89 o 
 -10   1   2      158.88      197.53      3.94 o 
  -9   1   2      538.48      510.02      6.20 o 
  -8   1   2      175.84      148.89      2.85 o 
  -7   1   2      175.17      190.54      2.74 o 
  -6   1   2        0.20        2.64      0.79 o 
  -5   1   2      661.77      543.65      5.62 o 
  -4   1   2       23.54       20.75      1.65 o 
  -3   1   2     8430.56     7145.18     54.80 o 
  -2   1   2     2716.43     2449.52     16.81 o 
  -1   1   2      822.32      697.28      4.60 o 
   0   1   2      284.52      247.57      2.28 o 
   1   1   2      265.25      175.69      2.16 o 
   2   1   2     7041.22     6317.49     40.92 o 
   3   1   2      996.41     1161.27      9.04 o 
   4   1   2     2176.26     2090.94     21.64 o 
   5   1   2     2791.39     2703.59     20.90 o 
   6   1   2      319.21      330.50      4.06 o 
   7   1   2      492.29      583.76      5.64 o 
   8   1   2        2.34        3.08      1.24 o 
   9   1   2        0.24        0.49      1.13 o 
  10   1   2      120.06      141.36      5.89 o 
  11   1   2       56.18       58.16      6.40 o 
  12   1   2       19.65       19.31      5.36 o 
  13   1   2       15.30       13.79      5.66 o 
  14   1   2        6.27       -0.24      2.79 o 
  15   1   2        1.51        0.77      3.00 o 
  16   1   2        2.03        0.56      2.48 o 
  17   1   2        0.73       -0.12      1.61 o 
 -18   2   2        0.49        0.25      2.38 o 
 -17   2   2        0.21       -0.97      3.46 o 
 -16   2   2        4.80        0.84      3.35 o 
 -15   2   2       45.80       55.64     17.69 o 
 -14   2   2        1.10        3.58      3.72 o 
 -13   2   2      186.90      205.77      9.15 o 
 -12   2   2       42.02       44.72      5.30 o 
 -11   2   2      155.47      149.12      5.31 o 
 -10   2   2      266.04      289.16      5.28 o 
  -9   2   2      200.83      221.75      4.06 o 
  -8   2   2      143.69      150.04      3.13 o 
  -7   2   2        1.32        6.58      1.27 o 
  -6   2   2       85.34       72.48      2.45 o 
  -5   2   2      921.68      860.09      7.91 o 
  -4   2   2      703.26      521.17      7.21 o 
  -3   2   2     3383.15     3040.25     19.24 o 
  -2   2   2     1785.82     1714.26     17.37 o 
  -1   2   2      363.90      359.33      3.55 o 
   0   2   2     3299.51     2905.00     23.59 o 
   1   2   2     1619.10     1597.80     10.20 o 
   2   2   2      133.09      145.12      2.77 o 
   3   2   2      118.71      119.71      2.52 o 
   4   2   2      175.59      147.56      2.81 o 
   5   2   2     1813.16     1850.79     20.66 o 
   6   2   2      451.76      428.98      5.12 o 
   7   2   2       18.96       20.50      1.81 o 
   8   2   2        3.06        2.55      1.41 o 
   9   2   2        6.05        4.76      1.89 o 
  10   2   2       11.40        7.03      3.09 o 
  11   2   2       61.09       74.51      6.42 o 
  12   2   2        0.03        0.14      2.31 o 
  13   2   2       66.61       78.50      8.35 o 
  14   2   2       47.85       65.29     13.50 o 
  15   2   2        5.49        6.20      4.54 o 
  16   2   2        4.94        0.59      2.39 o 
  17   2   2        0.29        0.02      2.18 o 
 -18   3   2        7.03       -0.18      1.95 o 
 -17   3   2        3.95        2.17      2.82 o 
 -16   3   2       25.10       26.86      9.64 o 
 -15   3   2        1.41        0.12      3.10 o 
 -14   3   2        0.33        2.11      3.38 o 
 -13   3   2       14.13       11.91      4.75 o 
 -12   3   2       88.37       96.05      6.92 o 
 -11   3   2      242.77      259.40      7.97 o 
 -10   3   2      569.70      598.38     14.09 o 
  -9   3   2      276.04      273.04      7.18 o 
  -8   3   2       44.16       63.08      2.98 o 
  -7   3   2      912.58      871.49      7.86 o 
  -6   3   2      441.98      456.35      4.86 o 
  -5   3   2     2757.46     2710.53     18.89 o 
  -4   3   2     3840.77     3888.48     27.14 o 
  -3   3   2     1155.13      983.87     11.17 o 
  -2   3   2      457.44      449.15      4.16 o 
  -1   3   2     7593.50     7475.83     56.95 o 
   0   3   2     1557.36     1490.14     11.41 o 
   1   3   2     3172.27     2866.19     20.65 o 
   2   3   2      696.84      675.90      5.73 o 
   3   3   2       32.17       55.03      1.79 o 
   4   3   2      359.86      328.71      3.96 o 
   5   3   2      108.60      110.18      2.69 o 
   6   3   2       18.13       15.92      1.62 o 
   7   3   2      145.23      140.58      3.49 o 
   8   3   2       22.39       30.35      2.50 o 
   9   3   2       10.65        6.62      2.52 o 
  10   3   2      209.48      190.62      7.54 o 
  11   3   2        1.02        3.58      3.07 o 
  12   3   2       48.49       53.99      6.06 o 
  13   3   2       21.15       35.83      7.79 o 
  14   3   2       21.38       24.18      5.71 o 
  15   3   2       14.51       10.36      5.60 o 
  16   3   2        1.49        0.39      2.86 o 
 -18   4   2        0.01       -0.57      2.55 o 
 -17   4   2        9.38        4.01      3.84 o 
 -16   4   2        0.51       -3.04      4.78 o 
 -15   4   2       63.12       63.59     18.43 o 
 -14   4   2        2.50        2.47      3.54 o 
 -13   4   2       12.40        5.84      4.07 o 
 -12   4   2        1.22        4.05      3.32 o 
 -11   4   2      356.64      351.07     13.93 o 
 -10   4   2       62.98       65.45      4.64 o 
  -9   4   2       11.90       14.14      2.81 o 
  -8   4   2       15.21        6.41      1.82 o 
  -7   4   2       45.85       50.83      2.58 o 
  -6   4   2        1.75        2.66      0.76 o 
  -5   4   2      184.07      190.08      3.36 o 
  -4   4   2      867.29      798.15      6.38 o 
  -3   4   2     1939.15     2084.34     14.49 o 
  -2   4   2     1137.71     1235.05     12.72 o 
  -1   4   2      319.05      299.60      3.61 o 
   0   4   2      723.77      791.81      6.99 o 
   1   4   2      446.17      473.40      4.79 o 
   2   4   2     3942.05     4228.80     38.04 o 
   3   4   2        0.60        1.30      0.61 o 
   4   4   2      825.39      899.28     12.26 o 
   5   4   2       35.65       43.12      1.93 o 
   6   4   2      118.46      121.76      3.14 o 
   7   4   2      305.16      303.62      6.57 o 
   8   4   2     1079.75     1024.04     19.90 o 
   9   4   2       80.59       92.23      6.36 o 
  10   4   2        0.50        0.13      2.26 o 
  11   4   2      165.39      190.46     10.17 o 
  12   4   2       87.56      115.15      7.92 o 
  13   4   2        0.38        1.29      3.01 o 
  14   4   2        4.68        5.13      3.94 o 
  15   4   2        4.35        0.79      2.72 o 
  16   4   2        1.49        1.09      3.70 o 
 -17   5   2        1.18        1.54      2.57 o 
 -16   5   2       17.82        5.21      4.33 o 
 -15   5   2      104.26      117.76      8.62 o 
 -14   5   2       29.27       18.47      9.76 o 
 -13   5   2       21.40       25.95      5.30 o 
 -12   5   2      140.24      159.57      8.65 o 
 -11   5   2     1037.32     1167.78     27.56 o 
 -10   5   2       34.04       20.40      4.53 o 
  -9   5   2     1082.35     1121.96     26.08 o 
  -8   5   2      296.99      306.08      8.81 o 
  -7   5   2      406.27      456.70      8.40 o 
  -6   5   2       22.88       40.40      3.28 o 
  -5   5   2      368.05      377.90      7.43 o 
  -4   5   2        7.44        1.58      0.72 o 
  -3   5   2     3794.86     3850.74     29.81 o 
  -2   5   2       70.58       67.41      3.22 o 
  -1   5   2      354.47      377.18      4.02 o 
   0   5   2        2.86        5.92      1.11 o 
   1   5   2      202.55      179.42      3.15 o 
   2   5   2      489.44      477.15      7.02 o 
   3   5   2     1162.44     1143.95     11.69 o 
   4   5   2      188.23      176.65      4.35 o 
   5   5   2      166.57      188.00      4.75 o 
   6   5   2        0.93        1.34      2.10 o 
   7   5   2       11.75        7.59      2.78 o 
   8   5   2      507.60      521.15     13.75 o 
   9   5   2      356.25      402.76     11.60 o 
  10   5   2       12.20       10.24      4.25 o 
  11   5   2      119.06      120.36      9.01 o 
  12   5   2       46.38       36.96     12.70 o 
  13   5   2      104.35      128.77     10.51 o 
  14   5   2        3.78        3.57      3.27 o 
  15   5   2       47.82       59.44     18.74 o 
 -16   6   2        0.39        0.00      2.12 o 
 -15   6   2        5.52        2.10      3.98 o 
 -14   6   2        2.42        2.63      3.27 o 
 -13   6   2        7.06        4.41      4.76 o 
 -12   6   2       16.04       14.69      5.50 o 
 -11   6   2       15.80       20.23      6.52 o 
 -10   6   2      120.33      142.53      9.56 o 
  -9   6   2       15.12       11.79      4.92 o 
  -8   6   2      178.86      158.70     10.44 o 
  -7   6   2       32.53       34.21      5.32 o 
  -6   6   2      423.62      416.80     10.23 o 
  -5   6   2       14.26       11.32      2.74 o 
  -4   6   2      442.55      478.49      8.35 o 
  -3   6   2        0.26        2.15      1.84 o 
  -2   6   2      278.60      267.16      4.73 o 
  -1   6   2       89.13       79.75      2.70 o 
   0   6   2      551.69      510.20      7.46 o 
   1   6   2      251.92      254.75      5.36 o 
   2   6   2      288.11      273.84      5.93 o 
   3   6   2      366.39      344.29      6.43 o 
   4   6   2      246.77      247.17      6.57 o 
   5   6   2       74.83       69.42      4.39 o 
   6   6   2      158.96      153.21      6.85 o 
   7   6   2        7.02       16.99      4.27 o 
   8   6   2      196.37      191.92      8.51 o 
   9   6   2        8.02       13.86      4.69 o 
  10   6   2        2.28        1.32      3.40 o 
  11   6   2        2.27        1.24      3.09 o 
  12   6   2        2.44        5.29      3.98 o 
  13   6   2        0.83        1.61      3.12 o 
  14   6   2        0.77        0.88      2.94 o 
  15   6   2        0.16        0.87      3.51 o 
 -15   7   2       13.71        2.63      2.75 o 
 -14   7   2        7.17        1.81      3.17 o 
 -13   7   2        1.41        0.02      2.79 o 
 -12   7   2        2.13        1.73      3.71 o 
 -11   7   2        4.06       12.89      6.53 o 
 -10   7   2       17.71       14.06      5.42 o 
  -9   7   2        1.38       -0.18      2.91 o 
  -8   7   2        8.81       29.78     19.16 o 
  -7   7   2       44.41       61.72      6.73 o 
  -6   7   2        0.03       -0.43      2.76 o 
  -5   7   2      302.31      317.35     10.48 o 
  -4   7   2       21.09       22.24      3.66 o 
  -3   7   2        1.35        3.48      2.36 o 
  -2   7   2       53.90       57.73      4.59 o 
  -1   7   2       73.37       74.01      4.23 o 
   0   7   2        0.06        1.15      2.08 o 
   1   7   2       42.39       44.61      3.70 o 
   2   7   2       32.20       29.49      3.83 o 
   3   7   2        5.35        8.65      3.81 o 
   4   7   2       40.10       35.65      5.44 o 
   5   7   2        4.57        4.43      3.79 o 
   6   7   2       19.81       13.66      4.92 o 
   7   7   2       42.66       36.07      6.35 o 
   8   7   2       28.82       25.83      6.79 o 
   9   7   2       30.14       35.65      7.90 o 
  10   7   2        0.93        3.78      5.65 o 
  11   7   2        0.29        1.28      4.05 o 
  12   7   2        3.55        1.41      4.39 o 
  13   7   2        7.53       -1.02      3.93 o 
  14   7   2        2.23       -0.01      1.74 o 
 -14   8   2        0.38        0.32      2.12 o 
 -13   8   2       39.06       70.74     15.80 o 
 -12   8   2       14.00        7.25      7.20 o 
 -11   8   2       16.60        9.56      6.90 o 
 -10   8   2      124.72      117.10      8.87 o 
  -9   8   2       14.35       11.83      5.15 o 
  -8   8   2      230.04      223.45     10.96 o 
  -7   8   2        7.13       12.24      4.96 o 
  -6   8   2       30.39       20.36      5.38 o 
  -5   8   2       91.13      111.10      8.48 o 
  -4   8   2       29.58       29.89      5.26 o 
  -3   8   2       17.43       19.95      6.29 o 
  -2   8   2     1041.98     1033.68     24.60 o 
  -1   8   2        0.24        3.61      3.74 o 
   0   8   2     3200.85     3116.38     52.04 o 
   1   8   2       18.48       28.43      4.51 o 
   2   8   2      530.00      524.69     13.92 o 
   3   8   2       25.36       25.29      5.73 o 
   4   8   2       32.65       43.73      6.11 o 
   5   8   2      347.73      381.62     17.95 o 
   6   8   2      277.83      270.90     15.97 o 
   7   8   2       17.79       33.65      7.71 o 
   8   8   2      307.06      326.24     15.27 o 
   9   8   2        2.01        5.12      5.24 o 
  10   8   2       21.80       14.24     13.51 o 
  11   8   2       28.05       27.60     20.08 o 
  12   8   2        1.48        0.07      3.06 o 
  13   8   2        9.35        0.05      2.07 o 
 -13   9   2       14.82        8.02      4.78 o 
 -12   9   2       25.37       11.15      6.17 o 
 -11   9   2        0.04        0.35      2.64 o 
 -10   9   2       17.69        7.17      6.60 o 
  -9   9   2        3.26        0.41      4.17 o 
  -8   9   2      116.38      108.65     21.68 o 
  -7   9   2       16.75        2.34      4.04 o 
  -6   9   2       98.98       96.49      8.47 o 
  -5   9   2       93.54       60.53      8.36 o 
  -4   9   2       26.54       35.98      8.30 o 
  -3   9   2       60.74       49.83      7.84 o 
  -2   9   2      140.30      145.82     10.56 o 
  -1   9   2      338.59      342.49     12.28 o 
   0   9   2        7.85        7.95      4.73 o 
   1   9   2      435.80      458.65     15.27 o 
   2   9   2        7.24       13.87      5.83 o 
   3   9   2      210.05      210.95     10.37 o 
   4   9   2       82.07      107.74     10.77 o 
   5   9   2        8.13        2.25      4.36 o 
   6   9   2       96.63      122.18     10.40 o 
   7   9   2        2.70        8.26      7.37 o 
   8   9   2       61.66       70.50      8.81 o 
   9   9   2        6.44        7.18      5.17 o 
  10   9   2       14.21        8.22      7.42 o 
  11   9   2        0.80        0.98      3.54 o 
 -11  10   2        0.42        0.13      2.36 o 
 -10  10   2        2.16        1.91      2.86 o 
  -9  10   2        0.85        1.01      2.76 o 
  -8  10   2        1.52        0.62      2.75 o 
  -7  10   2        2.38        1.24      3.72 o 
  -6  10   2        4.74        3.59      6.99 o 
  -5  10   2        0.05        1.59      3.91 o 
  -4  10   2       45.15       30.20     14.05 o 
  -3  10   2        8.69       11.59      5.47 o 
  -2  10   2       96.18      100.06      9.18 o 
  -1  10   2        5.82        4.69      4.55 o 
   0  10   2       69.07       45.32     11.58 o 
   1  10   2        7.60        6.62      4.80 o 
   2  10   2       57.14       60.94     10.05 o 
   3  10   2        5.72       16.51     12.19 o 
   4  10   2       16.26       10.79      5.46 o 
   5  10   2        4.47        4.81      4.53 o 
   6  10   2        0.23        2.91      4.58 o 
   7  10   2        4.24        3.62      4.11 o 
   8  10   2        0.55       -0.63      3.19 o 
   9  10   2        1.47        0.85      4.13 o 
  10  10   2        0.64        0.17      2.21 o 
  -9  11   2        8.67        2.14      5.97 o 
  -8  11   2        0.80        0.97      3.37 o 
  -7  11   2       22.35        8.27      4.22 o 
  -6  11   2       26.36       11.21      4.90 o 
  -5  11   2        6.42        2.91      3.71 o 
  -4  11   2        4.73        2.02      3.57 o 
  -3  11   2        7.92        9.65      5.07 o 
  -2  11   2        7.21        6.30      4.19 o 
  -1  11   2      121.61      162.02     12.58 o 
   0  11   2        1.07        1.97      6.77 o 
   1  11   2       86.60      110.89     16.11 o 
   2  11   2        9.38       11.33      6.10 o 
   3  11   2        7.14        3.17      4.74 o 
   4  11   2       15.32        9.38      9.54 o 
   5  11   2        1.21        0.93      4.20 o 
   6  11   2       38.83       12.87     11.16 o 
   7  11   2       14.41        4.30      4.63 o 
  -6  12   2        0.86       -1.52      4.49 o 
  -5  12   2        1.41        0.47      2.34 o 
  -4  12   2        3.12        3.69      4.88 o 
  -3  12   2        3.02        4.42      5.48 o 
  -2  12   2        0.01        0.61      4.33 o 
  -1  12   2        3.05        2.17      5.42 o 
   0  12   2        1.91        2.59      5.05 o 
   1  12   2        0.18       -0.56      4.36 o 
   2  12   2        2.45        1.65      5.09 o 
   3  12   2        2.87        5.54      9.81 o 
   4  12   2        0.96        1.81      4.70 o 
 -19   1   3        2.78        0.25      2.34 o 
 -18   1   3       18.70        6.27      6.17 o 
 -17   1   3        0.02       -0.83      3.69 o 
 -16   1   3      153.65      209.84     11.59 o 
 -15   1   3       47.78       55.22      7.65 o 
 -14   1   3      305.84      369.12     14.60 o 
 -13   1   3       12.07        8.55      3.91 o 
 -12   1   3      199.68      213.83      8.78 o 
 -11   1   3      168.22      192.84      5.29 o 
 -10   1   3       48.24       30.28      2.80 o 
  -9   1   3       87.88       71.94      2.66 o 
  -8   1   3        3.18        6.03      1.37 o 
  -7   1   3      200.95      205.32      3.34 o 
  -6   1   3      962.81     1043.01     12.53 o 
  -5   1   3     1432.02     1290.61     11.50 o 
  -4   1   3      475.46      462.45      5.24 o 
  -3   1   3     8371.26     7860.09     56.51 o 
  -2   1   3      143.17      101.57      1.90 o 
  -1   1   3      251.31      221.25      1.84 o 
   0   1   3    22749.85    19779.58    172.96 o 
   1   1   3      416.44      349.40      5.62 o 
   2   1   3    14835.98    13571.78     97.20 o 
   3   1   3     1068.67      942.89      7.33 o 
   4   1   3     1900.16     1735.95     12.01 o 
   5   1   3     1372.26     1460.62     10.97 o 
   6   1   3       22.56       11.06      1.27 o 
   7   1   3     1772.39     1686.70     12.87 o 
   8   1   3      448.02      480.77      5.85 o 
   9   1   3       31.67       35.94      2.76 o 
  10   1   3      261.50      305.69      8.81 o 
  11   1   3        4.25        4.94      3.36 o 
  12   1   3       11.55       12.85      4.98 o 
  13   1   3        1.13       -0.26      2.93 o 
  14   1   3        8.46        0.22      2.62 o 
  15   1   3        4.54        0.31      2.46 o 
  16   1   3        1.41        0.57      2.18 o 
 -19   2   3        5.21        0.08      1.87 o 
 -18   2   3       15.93        0.17      2.47 o 
 -17   2   3       34.80       26.83     14.08 o 
 -16   2   3       25.07       25.80      9.36 o 
 -15   2   3      121.38      163.48     10.55 o 
 -14   2   3       27.08       36.10      5.83 o 
 -13   2   3      109.66      118.15      7.50 o 
 -12   2   3       28.97       29.96      5.15 o 
 -11   2   3      185.41      176.98      6.11 o 
 -10   2   3      371.34      377.27      6.16 o 
  -9   2   3      247.39      276.69      4.23 o 
  -8   2   3      322.73      278.47      3.95 o 
  -7   2   3      528.64      548.77      5.82 o 
  -6   2   3     3435.23     3399.27     28.75 o 
  -5   2   3     2773.33     2798.55     21.09 o 
  -4   2   3     8488.70     7941.53     59.01 o 
  -3   2   3      563.35      469.26      3.88 o 
  -2   2   3    14473.03    13460.61    110.03 o 
  -1   2   3      280.83      223.99      3.10 o 
   0   2   3     1129.75      979.00      6.98 o 
   1   2   3     1025.07      920.23      9.76 o 
   2   2   3      288.49      300.68      3.64 o 
   3   2   3     1828.07     1716.79     13.09 o 
   4   2   3      510.49      475.28      5.82 o 
   5   2   3      558.29      543.47      6.39 o 
   6   2   3      238.20      260.29      3.92 o 
   7   2   3       76.42       70.44      2.71 o 
   8   2   3      511.15      560.35      7.05 o 
   9   2   3       32.01       40.39      4.05 o 
  10   2   3       68.88       69.48      5.25 o 
  11   2   3       38.09       47.96      5.02 o 
  12   2   3        0.05        1.06      2.82 o 
  13   2   3        9.34        8.60      4.91 o 
  14   2   3        0.14        0.27      2.68 o 
  15   2   3        3.80        0.54      2.51 o 
  16   2   3        0.02       -0.02      1.55 o 
 -18   3   3        5.28        0.46      1.98 o 
 -17   3   3        3.21        3.71      3.38 o 
 -16   3   3        0.02       -0.46      3.01 o 
 -15   3   3        5.30        9.32      4.73 o 
 -14   3   3       39.30       45.55      6.80 o 
 -13   3   3      130.88      170.27      8.72 o 
 -12   3   3       75.32       72.50      6.33 o 
 -11   3   3       14.48       15.92      3.11 o 
 -10   3   3       30.88       33.73      3.22 o 
  -9   3   3      105.21       99.95      3.55 o 
  -8   3   3      287.58      305.02      4.19 o 
  -7   3   3      130.88      122.12      2.70 o 
  -6   3   3     1845.24     1948.60     15.12 o 
  -5   3   3     6956.60     6872.54     56.88 o 
  -4   3   3      427.06      379.23      3.42 o 
  -3   3   3     1851.80     1806.08     12.77 o 
  -2   3   3      568.91      500.94      5.08 o 
  -1   3   3     1048.07      975.65      7.70 o 
   0   3   3        6.58       10.78      1.17 o 
   1   3   3       11.74       15.08      0.72 o 
   2   3   3     4314.90     3817.32     28.17 o 
   3   3   3     1907.70     1896.27     14.71 o 
   4   3   3      704.56      795.01      7.30 o 
   5   3   3      217.82      236.45      3.80 o 
   6   3   3      199.50      210.63      3.79 o 
   7   3   3       41.34       30.88      2.19 o 
   8   3   3        1.54        2.20      1.73 o 
   9   3   3        3.84        5.66      2.81 o 
  10   3   3        4.03        6.13      3.27 o 
  11   3   3       34.41       25.66      4.62 o 
  12   3   3       18.30       17.02      4.79 o 
  13   3   3       42.43       44.87     11.17 o 
  14   3   3        1.22        2.58      4.08 o 
  15   3   3       13.96       -0.07      3.02 o 
  16   3   3        1.88       -0.34      2.97 o 
 -18   4   3        6.96        4.52      3.01 o 
 -17   4   3        1.86        1.32      2.47 o 
 -16   4   3       12.94       11.14      5.05 o 
 -15   4   3       88.00      111.31      7.88 o 
 -14   4   3      444.36      510.23     22.66 o 
 -13   4   3     1607.81     1819.10     59.55 o 
 -12   4   3      649.35      694.48     15.40 o 
 -11   4   3     2538.80     2507.27     46.24 o 
 -10   4   3       14.45        8.48      2.63 o 
  -9   4   3      291.49      312.00      7.69 o 
  -8   4   3     1018.24     1051.84     12.86 o 
  -7   4   3      624.22      667.82      8.24 o 
  -6   4   3     1592.94     1592.39     13.01 o 
  -5   4   3     3118.25     3432.23     27.24 o 
  -4   4   3      627.02      528.04      4.70 o 
  -3   4   3     1305.19     1431.55     11.14 o 
  -2   4   3       10.49        7.23      1.08 o 
  -1   4   3      136.41      100.07      2.27 o 
   0   4   3     2049.87     1832.63     13.58 o 
   1   4   3     1803.97     1718.73     15.10 o 
   2   4   3      554.88      615.26      7.10 o 
   3   4   3     7650.59     7788.06    103.63 o 
   4   4   3      288.47      314.11      5.41 o 
   5   4   3     2730.10     2871.01     38.05 o 
   6   4   3      511.02      543.07      7.60 o 
   7   4   3      142.76      145.19      5.92 o 
   8   4   3       10.17        7.80      3.47 o 
   9   4   3        1.84        3.95      3.52 o 
  10   4   3       21.34       29.50      5.26 o 
  11   4   3      686.93      839.77     34.63 o 
  12   4   3        7.56       15.78      4.66 o 
  13   4   3      252.28      326.49     14.29 o 
  14   4   3       62.45       67.81     10.77 o 
  15   4   3        1.26        3.97      4.85 o 
 -17   5   3        0.76        0.34      2.27 o 
 -16   5   3        3.22        2.55      3.87 o 
 -15   5   3        4.78        2.00      3.85 o 
 -14   5   3       16.05       15.05      8.16 o 
 -13   5   3       50.59       50.79      6.40 o 
 -12   5   3        0.81        3.46      3.57 o 
 -11   5   3      192.52      204.28      9.62 o 
 -10   5   3      207.37      194.29      8.27 o 
  -9   5   3      262.24      265.05      8.64 o 
  -8   5   3       35.18       33.27      3.24 o 
  -7   5   3     1349.80     1321.45     28.76 o 
  -6   5   3      280.33      294.29      5.13 o 
  -5   5   3       23.57        9.31      1.26 o 
  -4   5   3      859.63      959.68     10.72 o 
  -3   5   3       70.03       80.88      2.43 o 
  -2   5   3     3005.03     3052.09     23.53 o 
  -1   5   3      262.74      263.34      5.99 o 
   0   5   3      296.57      294.82      3.52 o 
   1   5   3        0.37        4.54      1.46 o 
   2   5   3      240.37      287.15      4.75 o 
   3   5   3        2.51        2.32      1.58 o 
   4   5   3      428.16      476.16      7.83 o 
   5   5   3      113.25      114.45      4.59 o 
   6   5   3        0.57        1.37      1.98 o 
   7   5   3       15.04       24.32      4.66 o 
   8   5   3        0.21       -1.01      2.94 o 
   9   5   3      228.74      237.01     11.16 o 
  10   5   3      123.92      136.10      9.24 o 
  11   5   3       58.28       50.59     20.47 o 
  12   5   3       82.88      114.78      9.21 o 
  13   5   3       52.61       65.90      6.75 o 
  14   5   3        6.62        2.48      3.36 o 
  15   5   3       15.50       -0.49      3.08 o 
 -17   6   3        0.89        1.04      2.76 o 
 -16   6   3        1.55        0.56      3.25 o 
 -15   6   3        7.77        2.44      4.29 o 
 -14   6   3       15.91        8.80      5.79 o 
 -13   6   3       76.04       88.77      8.26 o 
 -12   6   3       11.43       16.07      5.58 o 
 -11   6   3       66.11       84.28      8.24 o 
 -10   6   3      177.36      186.20     10.13 o 
  -9   6   3        3.47        3.27      3.79 o 
  -8   6   3      102.04       97.17      7.39 o 
  -7   6   3       35.73       30.14      4.98 o 
  -6   6   3       84.34       72.53      5.12 o 
  -5   6   3      216.71      211.48      6.14 o 
  -4   6   3        4.70        6.31      2.03 o 
  -3   6   3      243.66      236.99      4.16 o 
  -2   6   3      337.89      333.46      6.16 o 
  -1   6   3       82.74       73.51      3.09 o 
   0   6   3      319.91      330.61      5.57 o 
   1   6   3      618.26      601.36      8.15 o 
   2   6   3      150.73      137.33      4.23 o 
   3   6   3      458.37      484.16      7.53 o 
   4   6   3       57.84       47.36      3.50 o 
   5   6   3      111.61      109.87      5.73 o 
   6   6   3        0.15        0.36      2.06 o 
   7   6   3        3.79        1.69      3.16 o 
   8   6   3      167.81      172.19     10.67 o 
   9   6   3      109.93      146.19      9.38 o 
  10   6   3        6.61        2.90      3.91 o 
  11   6   3       14.78       11.42      6.38 o 
  12   6   3        1.56        1.62      3.16 o 
  13   6   3        2.80        0.86      2.72 o 
  14   6   3       14.84        0.08      1.90 o 
 -16   7   3       11.44        2.87      3.81 o 
 -15   7   3        0.01       -0.85      2.34 o 
 -14   7   3       58.78       90.54      7.43 o 
 -13   7   3        6.84        6.94      4.53 o 
 -12   7   3      136.07      173.79     10.36 o 
 -11   7   3        4.48        3.27      4.15 o 
 -10   7   3       52.06       44.86      7.02 o 
  -9   7   3      621.84      635.45     17.74 o 
  -8   7   3       50.20       31.42      8.78 o 
  -7   7   3      596.25      628.34     20.31 o 
  -6   7   3       93.59       93.77      7.00 o 
  -5   7   3      114.16      129.58      8.04 o 
  -4   7   3       85.51       85.23      5.14 o 
  -3   7   3       19.22       19.31      3.81 o 
  -2   7   3      177.97      166.41      5.47 o 
  -1   7   3      499.04      473.63      7.96 o 
   0   7   3      713.36      680.03      9.87 o 
   1   7   3      337.58      351.03      8.45 o 
   2   7   3      198.13      194.47      6.27 o 
   3   7   3       48.61       48.87      4.81 o 
   4   7   3      421.62      457.96     18.87 o 
   5   7   3        1.95        2.54      4.86 o 
   6   7   3      121.60      115.37     10.14 o 
   7   7   3       14.06       16.15      6.51 o 
   8   7   3       52.61       64.42     11.11 o 
   9   7   3       14.44        6.17      6.03 o 
  11   7   3        0.39        0.37      3.34 o 
  12   7   3       19.70       13.93     10.92 o 
  13   7   3        4.04        0.09      2.32 o 
 -15   8   3        4.68        4.32      3.70 o 
 -14   8   3       19.00        9.11      5.90 o 
 -13   8   3        0.28        0.32      2.55 o 
 -12   8   3        4.94        3.65      4.42 o 
 -11   8   3       40.60       42.84     10.46 o 
 -10   8   3        0.76       -0.20      3.28 o 
  -9   8   3       97.62       90.37      8.26 o 
  -8   8   3       14.23       19.48      5.78 o 
  -7   8   3        1.95        0.39      2.54 o 
  -6   8   3       70.20       91.99      7.70 o 
  -5   8   3        5.89        7.19      4.33 o 
  -4   8   3      257.04      239.04     11.72 o 
  -3   8   3       20.52       17.44      5.66 o 
  -2   8   3      185.60      147.41      9.64 o 
  -1   8   3       61.23       53.38      6.05 o 
   0   8   3      217.11      193.87      7.94 o 
   1   8   3       47.06       54.69      5.72 o 
   2   8   3       73.02       68.87      7.19 o 
   3   8   3       39.76       37.67      7.13 o 
   4   8   3        8.58       14.64      5.99 o 
   5   8   3      127.25      130.53     10.64 o 
   6   8   3       52.77       46.52      8.48 o 
   7   8   3        2.20        1.02      4.21 o 
   8   8   3        0.54        1.34      4.30 o 
   9   8   3        2.72        0.03      3.13 o 
  10   8   3        0.01       -1.01      4.37 o 
  11   8   3        7.10        0.15      2.93 o 
  12   8   3        0.04       -0.41      3.56 o 
 -13   9   3        2.23        1.65      2.77 o 
 -12   9   3       39.75       45.64     13.98 o 
 -11   9   3       40.72       39.17      9.30 o 
 -10   9   3      109.99      124.27      9.82 o 
  -9   9   3        3.25        1.61      3.41 o 
  -8   9   3       32.49        8.52      7.41 o 
  -7   9   3        0.85        1.74      3.48 o 
  -6   9   3       37.12       24.63      6.64 o 
  -5   9   3      211.67      212.29     12.42 o 
  -4   9   3        0.45        0.16      2.88 o 
  -3   9   3       86.90       86.61      9.82 o 
  -2   9   3      292.92      305.86     13.51 o 
  -1   9   3       88.68       80.44     12.07 o 
   0   9   3        9.64       12.30      5.55 o 
   1   9   3       76.27       79.95      8.82 o 
   2   9   3      986.18     1052.83     27.62 o 
   3   9   3      377.58      353.11     18.72 o 
   4   9   3       24.12       20.01      9.80 o 
   5   9   3      116.94      119.83     10.43 o 
   6   9   3        0.50        3.60      4.75 o 
   7   9   3       46.34       51.35      8.21 o 
   8   9   3       62.68      106.19      9.77 o 
   9   9   3        0.02        1.11      3.71 o 
  10   9   3       67.58       97.79     10.45 o 
  11   9   3        0.34       -0.94      3.25 o 
 -12  10   3        8.66        4.12      3.70 o 
 -11  10   3       26.17        5.89      5.96 o 
 -10  10   3       35.81        6.05      6.36 o 
  -9  10   3       20.06       15.21      8.22 o 
  -8  10   3        7.56        2.74      3.32 o 
  -7  10   3       20.85       17.74      8.97 o 
  -6  10   3       68.82       68.23     28.25 o 
  -5  10   3        0.70        0.38      3.11 o 
  -4  10   3       38.44       29.60     14.14 o 
  -3  10   3       17.84       22.29      8.21 o 
  -2  10   3      154.04      156.23     13.56 o 
  -1  10   3       74.32       83.60     11.00 o 
   0  10   3      118.92      144.85     15.61 o 
   1  10   3      115.09      120.24     12.42 o 
   2  10   3      139.84      177.33     16.81 o 
   3  10   3       65.59       87.27     11.25 o 
   4  10   3        8.55       13.30      6.51 o 
   5  10   3        5.58        9.20      4.99 o 
   6  10   3       47.30       37.54     15.91 o 
   7  10   3       40.43       53.01     16.85 o 
   8  10   3       13.82        6.43      4.37 o 
   9  10   3        3.34        3.53      4.12 o 
  -9  11   3        0.14        0.02      2.55 o 
  -8  11   3        8.73        3.52      4.46 o 
  -7  11   3        0.05        0.47      3.28 o 
  -6  11   3        0.46       -0.52      2.58 o 
  -5  11   3        7.76        8.43      5.77 o 
  -4  11   3       16.82       19.99      6.99 o 
  -3  11   3        9.60        5.17      6.52 o 
  -2  11   3       20.63       21.36      7.14 o 
  -1  11   3        2.29       -1.92      4.66 o 
   0  11   3       15.06       22.19     10.85 o 
   1  11   3        2.47      -10.45     10.45 o 
   2  11   3        7.01        3.41      4.71 o 
   3  11   3        2.01        1.80      4.24 o 
   4  11   3        0.88        1.44      4.15 o 
   5  11   3       11.47        1.91      3.25 o 
   6  11   3        0.52        0.36      1.89 o 
   7  11   3        6.19        2.62      3.91 o 
  -6  12   3       44.72        0.73      6.98 o 
  -5  12   3       23.26        6.63      6.65 o 
  -4  12   3       64.89       98.87     11.54 o 
  -3  12   3        8.07        6.08      6.39 o 
  -2  12   3      108.18      149.47     14.33 o 
  -1  12   3        1.86        3.78      5.68 o 
   0  12   3       47.18       86.92     11.40 o 
   1  12   3        1.70       -4.05      6.38 o 
   2  12   3       18.56       12.12      7.45 o 
   3  12   3       18.21       14.09      7.51 o 
 -19   0   4        6.07       -0.74      4.16 o 
 -18   0   4       67.35      102.18     12.24 o 
 -17   0   4      106.94      176.59     15.44 o 
 -16   0   4      178.63      203.67     16.34 o 
 -15   0   4       78.75      103.53     12.89 o 
 -14   0   4        0.07        5.69      6.32 o 
 -13   0   4      203.19      250.76     11.91 o 
 -12   0   4        4.54        5.58      4.54 o 
 -11   0   4       10.35        9.89      2.86 o 
 -10   0   4     2642.23     2873.09     55.94 o 
  -9   0   4     2319.05     2578.38     45.64 o 
  -8   0   4     8750.58     8941.93    178.98 o 
  -7   0   4       41.44       48.08      3.57 o 
  -6   0   4     5723.90     5629.80     67.96 o 
  -5   0   4      251.26      304.43      5.28 o 
  -4   0   4     3146.20     3094.27     28.97 o 
  -3   0   4     1764.18     1584.48     25.91 o 
  -2   0   4    73013.41    65539.23    912.42 o 
  -1   0   4     8115.31     7630.47     80.49 o 
   0   0   4   142423.08   118884.45   2231.39 o 
   1   0   4    15050.52    15278.97    169.94 o 
   2   0   4     5777.67     5476.72     53.61 o 
   3   0   4      612.33      699.33      8.36 o 
   4   0   4     1698.53     1650.11     17.84 o 
   5   0   4     2142.28     2075.86     23.13 o 
   6   0   4      153.52      163.38      3.83 o 
   7   0   4      282.88      291.73      5.53 o 
   8   0   4      530.16      532.35     11.41 o 
   9   0   4      162.02      148.45      8.51 o 
  10   0   4      128.65      129.93      8.77 o 
  11   0   4       39.27       48.97      9.10 o 
  12   0   4      212.05      230.27     24.42 o 
  13   0   4        2.88       -0.61      4.16 o 
  14   0   4        9.71        1.03      4.35 o 
  15   0   4        0.97        0.11      3.17 o 
  16   0   4       19.76       -0.05      3.35 o 
 -19   1   4        0.02        1.05      3.30 o 
 -18   1   4       37.75       32.59     15.76 o 
 -17   1   4        0.87        1.20      3.67 o 
 -16   1   4        2.21        0.66      3.44 o 
 -15   1   4       27.95       26.11      5.60 o 
 -14   1   4      106.30      123.65      8.06 o 
 -13   1   4       15.48       13.52      4.55 o 
 -12   1   4        0.32        0.80      1.86 o 
 -11   1   4       91.88      112.77      4.10 o 
 -10   1   4        9.31        4.99      1.70 o 
  -9   1   4       37.03       49.41      2.32 o 
  -8   1   4      293.88      326.31      4.55 o 
  -7   1   4      491.19      438.49      5.30 o 
  -6   1   4      155.31      178.97      3.16 o 
  -5   1   4      514.97      452.51      4.89 o 
  -4   1   4        5.94        3.41      0.62 o 
  -3   1   4    36451.76    32340.42    281.14 o 
  -2   1   4     4045.68     4148.91     28.84 o 
  -1   1   4     5321.55     5169.14     41.33 o 
   0   1   4     3027.44     3147.33     21.77 o 
   1   1   4     2658.33     2760.66     17.97 o 
   2   1   4      306.89      364.07      3.51 o 
   3   1   4     3754.81     3700.88     29.71 o 
   4   1   4      554.15      613.99      6.43 o 
   5   1   4      887.34      940.83      7.97 o 
   6   1   4        4.06        1.24      0.91 o 
   7   1   4     1020.57     1066.61      9.88 o 
   8   1   4        7.56        7.08      1.72 o 
   9   1   4      608.08      603.91     11.22 o 
  10   1   4       93.33       92.08      6.63 o 
  11   1   4       37.46       54.70      5.80 o 
  12   1   4       98.22      100.24     16.78 o 
  13   1   4       17.46        0.07      2.60 o 
  14   1   4        0.45       -0.68      2.79 o 
  15   1   4        0.82       -0.25      1.96 o 
  16   1   4        0.01        1.65      3.05 o 
 -19   2   4        7.00        0.46      2.48 o 
 -18   2   4       16.61       11.88      6.97 o 
 -17   2   4        5.45        7.23      4.06 o 
 -16   2   4       29.33       23.06      8.56 o 
 -15   2   4       19.86       26.03      6.37 o 
 -14   2   4       88.15       88.34      7.39 o 
 -13   2   4       38.05       44.41      5.71 o 
 -12   2   4       71.90       78.66      6.15 o 
 -11   2   4       58.82       64.22      6.20 o 
 -10   2   4      559.14      540.96      6.91 o 
  -9   2   4        4.15        7.76      1.55 o 
  -8   2   4       74.52       59.93      2.19 o 
  -7   2   4       35.88       23.65      1.64 o 
  -6   2   4      161.74      152.39      3.09 o 
  -5   2   4      198.03      199.71      3.35 o 
  -4   2   4      920.83      908.10      6.25 o 
  -3   2   4     2549.34     2251.52     15.22 o 
  -2   2   4      545.93      452.47      4.15 o 
  -1   2   4       73.76       82.11      1.37 o 
   0   2   4     2833.72     2585.41     17.19 o 
   1   2   4     2621.80     2381.24     16.29 o 
   2   2   4      191.64      141.93      2.25 o 
   3   2   4     2328.59     2277.23     19.62 o 
   4   2   4       22.31       20.56      1.59 o 
   5   2   4     1880.26     1976.11     24.99 o 
   6   2   4       35.82       31.02      2.10 o 
   7   2   4      117.36      147.65      3.45 o 
   8   2   4      203.35      180.08      4.80 o 
   9   2   4      438.27      508.53     10.72 o 
  10   2   4        6.24        4.62      2.96 o 
  11   2   4        4.71        2.07      3.10 o 
  12   2   4        0.19       -0.62      2.59 o 
  13   2   4        0.27        0.94      4.53 o 
  14   2   4       36.00       15.31     11.68 o 
  15   2   4        3.00        0.36      2.74 o 
  16   2   4        2.64       -0.12      3.81 o 
 -19   3   4        2.05        0.52      2.76 o 
 -18   3   4        7.41        1.94      2.78 o 
 -17   3   4        8.95        6.09      3.79 o 
 -16   3   4        0.40        1.50      3.25 o 
 -15   3   4       91.46      108.66     18.75 o 
 -14   3   4      166.16      210.69     10.05 o 
 -13   3   4      248.54      286.05     11.24 o 
 -12   3   4       82.99       83.41      7.12 o 
 -11   3   4      577.89      585.34     11.24 o 
 -10   3   4      138.31      149.56      4.28 o 
  -9   3   4     1517.60     1580.16     23.00 o 
  -8   3   4      365.33      399.34      4.99 o 
  -7   3   4        3.77        3.67      1.16 o 
  -6   3   4      685.39      822.85      7.29 o 
  -5   3   4     6773.69     6802.93     53.89 o 
  -4   3   4      103.83       91.29      1.66 o 
  -3   3   4     3482.02     3303.74     22.93 o 
  -2   3   4        0.35        0.57      0.56 o 
  -1   3   4      326.04      281.67      4.01 o 
   0   3   4       43.55       56.40      1.30 o 
   1   3   4       26.24       22.09      1.07 o 
   2   3   4     2281.40     2044.91     19.94 o 
   3   3   4        0.56        1.34      0.83 o 
   4   3   4     2223.94     2245.74     23.02 o 
   5   3   4       74.61       95.81      2.78 o 
   6   3   4      258.90      290.65      5.10 o 
   7   3   4       18.38       12.62      2.25 o 
   8   3   4      369.09      387.55     10.41 o 
   9   3   4      294.58      341.01     14.17 o 
  10   3   4       10.39       17.93      3.93 o 
  11   3   4       17.57       16.69      5.07 o 
  12   3   4       51.33       65.57      7.12 o 
  13   3   4       19.82       19.06      6.58 o 
  14   3   4       12.66        9.18      8.30 o 
  15   3   4        9.29        0.02      2.53 o 
 -18   4   4        0.05       -0.38      2.53 o 
 -17   4   4       20.87        9.82      6.48 o 
 -16   4   4        6.91        5.40      4.05 o 
 -15   4   4        1.00        1.63      3.33 o 
 -14   4   4       39.50       38.07      6.20 o 
 -13   4   4       56.15       54.10      7.02 o 
 -12   4   4       18.44       18.40      4.45 o 
 -11   4   4       12.96       11.30      3.51 o 
 -10   4   4      111.89      137.66      5.43 o 
  -9   4   4        0.13        1.87      1.62 o 
  -8   4   4      117.31      125.77      3.78 o 
  -7   4   4      363.22      382.54      5.08 o 
  -6   4   4     1303.86     1313.87     11.25 o 
  -5   4   4      187.41      229.84      4.05 o 
  -4   4   4     1791.80     1786.47     13.59 o 
  -3   4   4      462.33      441.87      4.71 o 
  -2   4   4       31.33       43.84      1.77 o 
  -1   4   4      143.20      155.10      2.54 o 
   0   4   4        3.64        3.41      0.86 o 
   1   4   4      250.76      253.24      4.04 o 
   2   4   4     1764.33     1789.78     16.21 o 
   3   4   4      715.09      689.07     11.62 o 
   4   4   4      530.91      535.73      7.47 o 
   5   4   4      203.80      201.37      8.99 o 
   6   4   4      118.99      109.50      4.37 o 
   7   4   4      124.80      131.52      5.56 o 
   8   4   4      123.72      139.21      8.24 o 
   9   4   4      149.94      160.73     12.82 o 
  10   4   4       40.82       33.75      6.29 o 
  11   4   4       18.59       46.34      6.77 o 
  12   4   4        3.70        3.08      3.81 o 
  13   4   4        5.38        4.98      3.92 o 
  14   4   4        8.48        1.51      2.62 o 
  15   4   4        0.39        0.19      3.16 o 
 -18   5   4        0.62       -0.41      2.79 o 
 -17   5   4        0.11        0.36      2.49 o 
 -16   5   4       49.84       54.74     13.97 o 
 -15   5   4        1.17       -0.85      3.44 o 
 -14   5   4        0.20        1.40      3.69 o 
 -13   5   4       43.27       35.81      5.81 o 
 -12   5   4      202.39      225.43     10.44 o 
 -11   5   4      156.98      135.49      7.66 o 
 -10   5   4      364.83      329.26     10.52 o 
  -9   5   4      114.35      102.28      4.52 o 
  -8   5   4      639.73      637.04     12.83 o 
  -7   5   4      369.94      385.44      6.46 o 
  -6   5   4      238.57      248.60      4.90 o 
  -5   5   4        4.40        8.50      1.48 o 
  -4   5   4       97.67       96.24      2.14 o 
  -3   5   4      292.75      296.84      3.51 o 
  -2   5   4       87.16       77.17      2.24 o 
  -1   5   4     2454.67     2395.37     18.82 o 
   0   5   4     2118.82     2119.37     18.90 o 
   1   5   4     1493.56     1524.72     15.60 o 
   2   5   4     1762.25     1680.62     16.10 o 
   3   5   4      529.59      491.26      7.06 o 
   4   5   4      142.66      121.29      3.78 o 
   5   5   4      103.31       94.77      4.81 o 
   6   5   4      110.49      143.75      8.64 o 
   7   5   4       55.09       65.91      7.72 o 
   8   5   4      112.00      132.74      8.55 o 
   9   5   4      157.78      155.76     10.86 o 
  10   5   4      176.16      204.09     10.64 o 
  11   5   4        9.71        7.00      5.01 o 
  12   5   4        0.52        3.05      3.83 o 
  13   5   4      116.39      187.52     14.17 o 
  14   5   4       10.24        1.54      2.45 o 
 -17   6   4       18.71        4.26      4.85 o 
 -16   6   4        8.28        1.98      3.96 o 
 -15   6   4       50.57       90.50      9.13 o 
 -14   6   4        0.65        0.14      2.19 o 
 -13   6   4       55.02       32.04     15.52 o 
 -12   6   4       27.48       30.49      6.36 o 
 -11   6   4      423.60      469.75     16.36 o 
 -10   6   4       73.69       78.73      8.92 o 
  -9   6   4      640.46      668.05     17.19 o 
  -8   6   4        1.33        1.44      3.08 o 
  -7   6   4       41.30       47.54      5.56 o 
  -6   6   4       30.74       25.75      3.83 o 
  -5   6   4        6.40        6.55      2.36 o 
  -4   6   4      466.18      489.31      6.77 o 
  -3   6   4       10.10        9.06      1.48 o 
  -2   6   4      410.65      382.02      5.85 o 
  -1   6   4      406.40      372.58      6.12 o 
   0   6   4       72.01       77.50      3.01 o 
   1   6   4      562.33      541.42      7.43 o 
   2   6   4      730.41      754.57     12.59 o 
   3   6   4      299.92      319.38      8.60 o 
   4   6   4       67.16       50.07      4.91 o 
   5   6   4       85.17       92.35      7.79 o 
   6   6   4       18.85       27.37      5.33 o 
   7   6   4      201.61      222.37     10.39 o 
   8   6   4       11.68       11.54      4.90 o 
   9   6   4       47.30       41.97      6.41 o 
  10   6   4       54.79       44.16     18.25 o 
  11   6   4        7.22        5.01      3.98 o 
  12   6   4        0.62        0.30      2.62 o 
  13   6   4        0.48       -0.41      2.46 o 
  14   6   4        6.28        0.26      6.17 o 
 -16   7   4        7.50        2.16      3.36 o 
 -15   7   4        0.94        0.27      2.26 o 
 -14   7   4        1.12        3.95      4.13 o 
 -13   7   4       13.87       20.83      5.64 o 
 -12   7   4        8.24       11.79      5.22 o 
 -11   7   4       10.43        9.44      4.94 o 
 -10   7   4        3.01        2.53      4.35 o 
  -9   7   4       92.42       88.85      8.78 o 
  -8   7   4       11.62       13.53      5.68 o 
  -7   7   4       81.80       94.12      7.48 o 
  -6   7   4       66.65       69.07      6.26 o 
  -5   7   4       65.30       74.60      6.50 o 
  -4   7   4       62.57       63.44      4.05 o 
  -3   7   4       17.26       14.18      3.62 o 
  -2   7   4      397.04      374.47      6.78 o 
  -1   7   4      468.76      416.51      7.96 o 
   0   7   4       21.51       16.65      4.18 o 
   1   7   4      203.35      187.14      8.40 o 
   2   7   4       23.89       23.70      6.27 o 
   3   7   4        2.39        1.00      2.91 o 
   4   7   4      121.03      120.34      9.86 o 
   5   7   4       13.90       11.08      5.83 o 
   6   7   4       22.45        9.98      5.90 o 
   7   7   4       13.58       17.16      8.71 o 
   8   7   4       11.33       11.91     11.18 o 
   9   7   4        3.51        0.13      3.21 o 
  10   7   4        6.22        5.24      5.15 o 
  11   7   4        5.18       -0.32      3.79 o 
  12   7   4        0.08       -0.03      2.90 o 
  13   7   4       10.45        0.33      2.25 o 
 -15   8   4        1.56        3.72      4.46 o 
 -14   8   4        0.05       -0.02      2.22 o 
 -13   8   4       49.63       73.63      7.69 o 
 -12   8   4       22.75       15.85      7.66 o 
 -11   8   4       31.20       37.71      9.85 o 
 -10   8   4       95.52       86.48     18.06 o 
  -9   8   4      157.20      189.25     11.26 o 
  -8   8   4      625.28      613.06     18.58 o 
  -7   8   4      415.15      388.87     15.78 o 
  -6   8   4      488.14      457.26     14.36 o 
  -5   8   4      406.89      399.67     15.21 o 
  -4   8   4      666.55      640.74     20.81 o 
  -3   8   4      120.46       98.35      8.50 o 
  -2   8   4     1394.65     1375.59     38.29 o 
  -1   8   4      129.31      119.14      7.70 o 
   0   8   4     1959.46     2021.51     37.68 o 
   1   8   4       26.83       29.73      5.47 o 
   2   8   4      585.61      563.61     15.40 o 
   3   8   4       42.34       59.30      8.30 o 
   4   8   4       50.68       42.07      8.73 o 
   5   8   4      155.01      178.32     13.52 o 
   6   8   4       80.44       75.65      9.45 o 
   7   8   4       85.56      117.06     10.71 o 
   8   8   4       54.52       41.67     15.87 o 
   9   8   4        0.63       -0.03      3.98 o 
  10   8   4        0.63        0.14      2.91 o 
  11   8   4        3.30        0.35      2.94 o 
  12   8   4       11.98       -0.17      2.24 o 
 -14   9   4        0.81        0.53      2.84 o 
 -13   9   4        0.27        0.58      2.31 o 
 -12   9   4       45.38       26.73      6.69 o 
 -11   9   4        0.03        0.43      2.69 o 
  -9   9   4        1.75        0.10      2.54 o 
  -8   9   4       27.57        7.95      6.95 o 
  -7   9   4       26.61       24.90     13.34 o 
  -6   9   4        2.85        3.24      4.55 o 
  -5   9   4        5.85        1.97      5.49 o 
  -4   9   4        3.64        4.77      6.25 o 
  -3   9   4      149.32      122.77     13.15 o 
  -2   9   4       14.65       15.60      7.79 o 
  -1   9   4       18.66       22.36      8.27 o 
   0   9   4      116.67      117.43      9.78 o 
   1   9   4        0.80        3.56      3.87 o 
   2   9   4      170.55      168.31     10.53 o 
   3   9   4        2.19        2.06      4.25 o 
   4   9   4      266.97      278.68     15.59 o 
   5   9   4        8.69        5.57      5.85 o 
   6   9   4       72.11       91.09     27.85 o 
   7   9   4        0.01       -0.04      2.84 o 
   8   9   4       15.34       24.62      6.52 o 
   9   9   4        0.27       -0.14      2.84 o 
  10   9   4        8.22        1.82      3.50 o 
 -12  10   4        3.87        0.30      2.01 o 
 -11  10   4       15.28        5.37      4.51 o 
 -10  10   4       17.18        2.19      3.19 o 
  -9  10   4        2.59       -0.39      2.88 o 
  -8  10   4       16.10       11.49      5.10 o 
  -7  10   4       13.14       16.61     11.17 o 
  -6  10   4       17.74       11.49      7.81 o 
  -5  10   4       11.47       14.96      7.59 o 
  -4  10   4       16.84       21.84      8.31 o 
  -3  10   4       13.07       26.04      8.58 o 
  -2  10   4      161.48      179.53     14.35 o 
  -1  10   4       16.35       14.32      8.55 o 
   0  10   4      122.23      118.58     12.52 o 
   1  10   4        2.71        0.63      3.92 o 
   2  10   4       12.90       17.77      7.55 o 
   3  10   4        6.93        7.56      5.06 o 
   4  10   4       42.73       38.61     16.28 o 
   5  10   4       39.34       41.78     14.73 o 
   6  10   4       10.81        7.09      4.65 o 
   7  10   4        3.22        1.25      3.39 o 
   8  10   4        6.62       34.33     21.74 o 
  -9  11   4       23.25        8.47      7.64 o 
  -8  11   4        7.25        4.03      4.58 o 
  -7  11   4       74.00       86.66      9.58 o 
  -6  11   4        9.98        3.08      5.03 o 
  -5  11   4      105.50      161.16     12.73 o 
  -4  11   4        0.68        0.31      3.66 o 
  -3  11   4      100.21      133.07     11.78 o 
  -2  11   4        8.77       12.76      6.47 o 
  -1  11   4      161.37      207.36     13.88 o 
   0  11   4       23.36       32.95     12.10 o 
   2  11   4       39.21       23.67     22.51 o 
   3  11   4       25.66       12.22     14.23 o 
   4  11   4       59.50       84.14      9.16 o 
   5  11   4        5.95        1.54      2.28 o 
   6  11   4       56.96       84.84     10.46 o 
  -5  12   4        0.19       -0.42      2.72 o 
  -4  12   4        0.02        2.09      5.11 o 
  -3  12   4        7.03        4.59      6.16 o 
  -2  12   4        1.79        0.51      4.60 o 
  -1  12   4        0.04        3.15      6.08 o 
   0  12   4       11.31       10.99      7.69 o 
   1  12   4        0.00       -1.08      5.03 o 
   2  12   4       33.39       64.29     10.80 o 
 -19   1   5        4.07       -0.31      2.65 o 
 -18   1   5        5.53        0.01      2.13 o 
 -17   1   5        0.07        1.05      3.45 o 
 -16   1   5       12.15        4.53      4.01 o 
 -15   1   5        2.13        0.49      2.87 o 
 -14   1   5      110.13      123.08      7.78 o 
 -13   1   5       14.26       24.55      4.26 o 
 -12   1   5      141.21      137.61      5.53 o 
 -11   1   5      339.93      341.08      6.60 o 
 -10   1   5        1.28        2.70      1.65 o 
  -9   1   5      220.14      174.37      3.79 o 
  -8   1   5     1375.22     1409.89     13.70 o 
  -7   1   5      256.22      218.23      3.62 o 
  -6   1   5     1430.46     1481.19     13.64 o 
  -5   1   5     1019.20     1052.10      7.47 o 
  -4   1   5       16.85       27.36      1.26 o 
  -3   1   5      124.89      100.15      1.90 o 
  -2   1   5      106.74       97.90      2.46 o 
  -1   1   5      680.32      637.98      5.99 o 
   0   1   5     4066.14     3806.93     28.08 o 
   1   1   5       12.91       13.87      1.00 o 
   2   1   5     1361.03     1299.17     13.03 o 
   3   1   5       74.93       93.32      2.05 o 
   4   1   5       38.43       36.05      1.77 o 
   5   1   5      183.35      211.26      3.15 o 
   6   1   5      116.14      105.23      2.92 o 
   7   1   5       54.61       44.18      2.53 o 
   8   1   5      120.54      141.51      4.60 o 
   9   1   5       27.96       25.72      4.14 o 
  10   1   5      283.06      290.76     12.02 o 
  11   1   5        6.90        9.05      4.24 o 
  12   1   5       76.17       95.36     30.05 o 
  13   1   5       34.17       20.01     15.43 o 
  14   1   5        5.33        1.50      3.26 o 
  15   1   5        8.26        2.12      3.66 o 
 -19   2   5        0.88        0.25      2.47 o 
 -18   2   5       12.27        5.44      3.70 o 
 -17   2   5        0.85        0.35      2.72 o 
 -16   2   5        5.29        3.66      3.80 o 
 -15   2   5       60.81       72.24      7.18 o 
 -14   2   5       24.08       25.62      6.38 o 
 -13   2   5       64.88       68.38      6.41 o 
 -12   2   5      378.34      431.90     11.54 o 
 -11   2   5        3.56        5.10      2.36 o 
 -10   2   5      497.45      514.09      7.00 o 
  -9   2   5       28.85       31.90      2.13 o 
  -8   2   5        7.01       14.99      1.59 o 
  -7   2   5        8.46       11.69      1.49 o 
  -6   2   5      216.42      252.86      3.90 o 
  -5   2   5       14.52       11.81      1.54 o 
  -4   2   5       67.26       38.64      1.58 o 
  -3   2   5     4327.13     4068.18     29.51 o 
  -2   2   5       35.69       43.25      1.50 o 
  -1   2   5        3.25        4.84      1.16 o 
   0   2   5       57.81       42.95      1.79 o 
   1   2   5      473.76      446.69      3.86 o 
   2   2   5      992.55      930.84     10.07 o 
   3   2   5      209.55      252.55      3.44 o 
   4   2   5       56.37       57.96      2.18 o 
   5   2   5       44.00       42.24      2.10 o 
   6   2   5      251.06      220.97      3.97 o 
   7   2   5      139.58      131.62      3.85 o 
   8   2   5       25.78       25.79      3.50 o 
   9   2   5      349.99      385.05     10.67 o 
  10   2   5        8.69       13.31      4.07 o 
  11   2   5       86.18      102.63      7.81 o 
  12   2   5       15.88        6.97      4.30 o 
  13   2   5       38.04       15.24     10.41 o 
  14   2   5        6.86        2.97      3.65 o 
  15   2   5        5.30        0.09      3.89 o 
 -19   3   5        2.74       -0.33      2.16 o 
 -18   3   5        9.33        1.79      2.96 o 
 -17   3   5        3.46        3.01      3.46 o 
 -16   3   5        0.74        2.10      3.46 o 
 -15   3   5       58.94       71.00      8.31 o 
 -14   3   5        4.01        8.21      4.41 o 
 -13   3   5       27.67       19.29      4.88 o 
 -12   3   5        1.39        4.53      3.39 o 
 -11   3   5        0.53       -0.53      1.75 o 
 -10   3   5        0.05        1.10      1.20 o 
  -9   3   5      106.80       85.20      2.88 o 
  -8   3   5      152.96      162.20      3.15 o 
  -7   3   5       11.04       17.82      1.58 o 
  -6   3   5      773.87      818.60      7.60 o 
  -5   3   5      280.68      252.52      4.75 o 
  -4   3   5      378.95      389.54      3.70 o 
  -3   3   5      577.80      544.52      5.01 o 
  -2   3   5      592.63      616.65      4.87 o 
  -1   3   5        4.04        8.91      1.13 o 
   0   3   5       84.46       75.50      1.40 o 
   1   3   5     2109.93     2037.12     14.08 o 
   2   3   5      439.92      391.44      4.28 o 
   3   3   5      676.73      760.15      7.10 o 
   4   3   5       42.55       33.89      1.89 o 
   5   3   5       78.53       53.04      2.42 o 
   6   3   5       20.99       16.63      2.55 o 
   7   3   5       40.46       34.52      3.42 o 
   8   3   5        0.22        0.19      1.90 o 
   9   3   5       57.32       68.80      6.84 o 
  10   3   5        5.48        4.70      3.96 o 
  11   3   5        4.57        5.12      4.53 o 
  12   3   5       11.30        8.91      5.40 o 
  13   3   5       25.93        8.17      9.52 o 
  14   3   5        4.28        0.11      2.93 o 
  15   3   5       21.10       -0.02      3.44 o 
 -18   4   5        5.24        2.03      2.57 o 
 -17   4   5       21.45       23.65     12.32 o 
 -16   4   5       29.66       16.96     10.26 o 
 -15   4   5       20.00       13.82      7.68 o 
 -14   4   5      108.26      121.23      8.26 o 
 -13   4   5      979.44     1119.82     26.19 o 
 -12   4   5       32.61       46.57      5.14 o 
 -11   4   5      654.80      595.45     12.30 o 
 -10   4   5        1.38        1.51      1.81 o 
  -9   4   5       13.96        8.98      2.07 o 
  -8   4   5      532.92      571.76      6.88 o 
  -7   4   5        6.98        4.34      1.36 o 
  -6   4   5      592.27      572.52      6.92 o 
  -5   4   5     2759.08     2985.12     25.64 o 
  -4   4   5      110.20      102.79      2.44 o 
  -3   4   5      650.73      723.78      6.18 o 
  -2   4   5     1103.91      908.72      7.75 o 
  -1   4   5      602.74      547.31      5.24 o 
   0   4   5      813.26      761.80      6.93 o 
   1   4   5       31.00       22.98      1.71 o 
   2   4   5      914.43      911.00     17.33 o 
   3   4   5     1712.84     1687.78     28.83 o 
   4   4   5        2.19        7.80      2.61 o 
   5   4   5     1179.54     1259.99     26.98 o 
   6   4   5     1222.77     1286.57     21.19 o 
   7   4   5      226.85      258.10     11.12 o 
   8   4   5       12.22       12.73      4.81 o 
   9   4   5      126.81      157.27      9.29 o 
  10   4   5       15.34       12.54      5.53 o 
  11   4   5      483.51      628.71     24.15 o 
  12   4   5       16.84       10.12      4.59 o 
  13   4   5       98.97      113.35      9.34 o 
  14   4   5       44.07       50.50     37.19 o 
 -18   5   5        1.98        1.53      3.53 o 
 -17   5   5        0.35       -0.08      2.21 o 
 -16   5   5       25.74       23.36     11.02 o 
 -15   5   5        0.60       -0.51      2.95 o 
 -14   5   5        2.83       -1.80      3.69 o 
 -13   5   5       82.75       86.80      8.39 o 
 -12   5   5      196.57      188.04     10.49 o 
 -11   5   5       19.69       24.94      4.85 o 
 -10   5   5      933.99      999.05     19.82 o 
  -9   5   5       50.23       46.93      4.08 o 
  -8   5   5      175.39      132.50      5.20 o 
  -7   5   5       13.38        9.09      2.07 o 
  -6   5   5       33.77       32.56      2.09 o 
  -5   5   5       48.11       55.16      2.28 o 
  -4   5   5      331.87      346.99      4.22 o 
  -3   5   5      144.54      163.90      3.03 o 
  -2   5   5      248.06      274.08      3.55 o 
  -1   5   5      346.73      371.64      5.21 o 
   0   5   5       61.87       62.48      2.85 o 
   1   5   5      228.60      288.72      6.80 o 
   2   5   5       12.25       12.98      2.80 o 
   3   5   5       50.54       54.25      3.97 o 
   4   5   5        2.16        3.27      2.63 o 
   5   5   5       30.02       28.69      4.70 o 
   6   5   5        0.39       -0.67      2.83 o 
   7   5   5       68.59       87.39      7.46 o 
   8   5   5        6.22       10.89      4.82 o 
   9   5   5       31.35       26.25      6.04 o 
  10   5   5        0.30       -0.31      2.92 o 
  11   5   5        5.39        9.92      4.90 o 
  12   5   5        9.12        8.62      4.51 o 
  13   5   5       13.33        2.47      3.11 o 
  14   5   5        0.24        0.28      2.38 o 
 -17   6   5        0.03        0.18      2.84 o 
 -16   6   5        1.77        2.11      4.48 o 
 -15   6   5       52.45       53.10     17.70 o 
 -14   6   5        9.20        8.07      4.71 o 
 -13   6   5       68.41       83.63      8.16 o 
 -12   6   5       15.37       25.92      6.63 o 
 -11   6   5      171.34      183.33     10.13 o 
 -10   6   5       21.64       12.51      4.87 o 
  -9   6   5       61.85       57.15      7.22 o 
  -8   6   5        0.76        1.28      2.87 o 
  -7   6   5      148.33      170.19      8.81 o 
  -6   6   5        1.51        1.78      2.42 o 
  -5   6   5      122.19      100.28      3.67 o 
  -4   6   5       41.09       41.21      2.52 o 
  -3   6   5        8.97        9.19      1.60 o 
  -2   6   5       75.48       74.59      3.02 o 
  -1   6   5      175.73      169.42      4.18 o 
   0   6   5      567.62      543.39      8.66 o 
   1   6   5     1196.75     1191.12     16.49 o 
   2   6   5      210.42      192.62      7.20 o 
   3   6   5      590.18      580.63     12.42 o 
   4   6   5      267.53      242.05      8.39 o 
   5   6   5      192.71      212.47      8.90 o 
   6   6   5        6.28       13.44      4.67 o 
   7   6   5        8.49       17.20      5.83 o 
   8   6   5       28.32       24.24      5.74 o 
   9   6   5       15.30       13.00      5.86 o 
  10   6   5        0.03        0.93      3.43 o 
  11   6   5       14.29        7.54      4.06 o 
  12   6   5        0.24        0.13      2.11 o 
  13   6   5        3.69        2.62      3.28 o 
 -16   7   5        6.52        4.87      3.90 o 
 -15   7   5        0.70        1.72      2.91 o 
 -14   7   5       43.14       63.30      7.38 o 
 -13   7   5       64.36       86.07      8.70 o 
 -12   7   5       26.74       40.46      6.52 o 
 -11   7   5        0.97        2.29      3.79 o 
 -10   7   5      220.33      232.55     22.04 o 
  -9   7   5       21.26       15.20      6.39 o 
  -8   7   5       21.72       28.69      6.15 o 
  -7   7   5        3.11        2.58      4.04 o 
  -6   7   5        9.89       17.48      4.42 o 
  -5   7   5      154.04      153.27      7.62 o 
  -4   7   5       12.75       12.81      6.64 o 
  -3   7   5        4.61        4.37      3.02 o 
  -2   7   5        3.40        3.63      2.50 o 
  -1   7   5      110.44      120.31      7.14 o 
   0   7   5      690.44      710.58     16.21 o 
   1   7   5      305.16      303.61     11.52 o 
   2   7   5      842.73      887.44     19.27 o 
   3   7   5      385.34      381.61     14.69 o 
   4   7   5      474.60      488.55     23.99 o 
   5   7   5      102.54       93.43      9.71 o 
   6   7   5      239.38      285.03     14.37 o 
   7   7   5        4.92        2.70      4.85 o 
   8   7   5       39.63       22.22     11.24 o 
   9   7   5        3.47        3.86      3.86 o 
  10   7   5       12.69        7.10      5.58 o 
  11   7   5        2.17       -0.05      3.19 o 
  12   7   5       14.30        0.14      2.29 o 
 -15   8   5        3.23        2.90      4.57 o 
 -14   8   5       18.03       23.27      4.75 o 
 -13   8   5        0.09        2.18      3.36 o 
 -12   8   5       24.94       19.07      9.05 o 
 -11   8   5        0.08        0.01      2.47 o 
 -10   8   5        2.51       -0.96      3.36 o 
  -9   8   5       69.54       54.54      7.04 o 
  -8   8   5        0.13       -0.66      3.16 o 
  -7   8   5       18.34       22.53      6.63 o 
  -6   8   5       33.08       14.48     11.43 o 
  -5   8   5       48.70       48.12     10.05 o 
  -4   8   5        1.66        1.61      5.19 o 
  -3   8   5       24.21       27.63      8.56 o 
  -2   8   5       44.60       46.22      9.64 o 
  -1   8   5       62.70       66.58      6.69 o 
   0   8   5      107.25      112.26      8.80 o 
   1   8   5        3.76        1.51      3.46 o 
   2   8   5       16.06       20.26      5.38 o 
   3   8   5       17.45       18.62      5.25 o 
   4   8   5      206.60      242.05     13.36 o 
   5   8   5       17.94        7.51      5.64 o 
   6   8   5       96.75      106.03     10.28 o 
   7   8   5        7.36        8.77      5.81 o 
   8   8   5       10.47       11.77      5.98 o 
   9   8   5        0.03       -0.89      5.40 o 
  10   8   5        0.16        0.46      3.63 o 
  11   8   5        0.28        0.19      2.63 o 
 -14   9   5       14.92       16.58      3.89 o 
 -13   9   5        0.07        0.30      2.44 o 
 -12   9   5       77.44      104.95      8.60 o 
 -11   9   5       42.58       18.38     14.40 o 
 -10   9   5       75.18       89.95      9.14 o 
  -9   9   5        3.93        1.38      3.95 o 
  -8   9   5       26.10       10.87      9.31 o 
  -7   9   5       21.05       23.80      8.72 o 
  -6   9   5       40.53       44.53     10.32 o 
  -5   9   5       43.96       32.48     14.89 o 
  -4   9   5      239.83      248.96     16.93 o 
  -3   9   5      651.47      706.41     27.02 o 
  -2   9   5      149.29      157.35     14.26 o 
  -1   9   5       13.54       15.30      7.84 o 
   0   9   5       54.64       41.45      6.60 o 
   1   9   5       25.58       27.31      5.82 o 
   2   9   5      911.05      966.61     28.46 o 
   3   9   5       15.02        7.06      8.29 o 
   4   9   5      299.78      358.09     16.50 o 
   5   9   5        0.04        0.19      3.14 o 
   6   9   5       16.79       18.00      6.29 o 
   7   9   5       35.89       45.41      8.46 o 
   8   9   5       91.17      140.73     10.16 o 
   9   9   5       41.39       67.98     22.43 o 
 -12  10   5        1.31        0.76      3.23 o 
 -11  10   5       21.55        4.91      5.18 o 
 -10  10   5        9.36        0.97      2.89 o 
  -9  10   5       40.36       57.64      9.62 o 
  -8  10   5       41.82       47.37      9.66 o 
  -7  10   5       32.73       35.49      9.20 o 
  -6  10   5      150.16      174.89     14.32 o 
  -5  10   5       21.34       27.02      8.57 o 
  -4  10   5      189.16      246.81     16.30 o 
  -3  10   5        0.31        2.03      5.46 o 
  -2  10   5        5.60        9.26      6.94 o 
  -1  10   5        7.24        0.87      4.50 o 
   0  10   5       58.07       72.18     10.92 o 
   1  10   5        0.28        0.84      3.54 o 
   2  10   5      180.19      190.85     12.12 o 
   3  10   5       10.89       10.53      5.74 o 
   4  10   5       61.53       63.26      7.63 o 
   5  10   5       29.83       18.52      8.88 o 
   6  10   5        2.15        1.15      3.22 o 
   7  10   5       31.28       -0.09      3.17 o 
   8  10   5        1.05       -0.10      2.03 o 
  -9  11   5        0.49        0.47      3.27 o 
  -8  11   5        3.39        0.66      3.63 o 
  -7  11   5        0.09        0.34      3.64 o 
  -6  11   5        0.04       -0.03      3.14 o 
  -5  11   5        0.21        4.53      5.59 o 
  -4  11   5        1.43        2.87      8.33 o 
  -3  11   5        0.38       -3.32      7.15 o 
  -2  11   5        1.43        3.55      5.19 o 
  -1  11   5       25.12       18.07     19.30 o 
   0  11   5       15.33       18.19     10.37 o 
   1  11   5        6.14       15.06     10.23 o 
   2  11   5        4.52        2.16      3.66 o 
   3  11   5       21.73       12.43     14.69 o 
   4  11   5        9.18        1.93      2.62 o 
   5  11   5        8.46        3.52      4.09 o 
  -5  12   5       15.97        5.27      5.88 o 
  -4  12   5       44.86       67.84     11.06 o 
  -3  12   5        0.03       -0.73      4.81 o 
  -2  12   5       62.32       48.59     17.36 o 
  -1  12   5        3.95        3.45      6.31 o 
   0  12   5      105.25      156.54     15.02 o 
   1  12   5       34.94       70.24     11.22 o 
 -20   0   6        1.29        0.15      2.96 o 
 -19   0   6       71.94      126.48     12.31 o 
 -18   0   6        3.20        0.07      3.69 o 
 -17   0   6        0.81       -0.08      3.79 o 
 -16   0   6        5.32        0.03      3.49 o 
 -15   0   6       66.71       95.28      9.67 o 
 -14   0   6        4.78       12.35      5.63 o 
 -13   0   6       99.82      106.04      8.89 o 
 -12   0   6      325.29      340.39     12.56 o 
 -11   0   6      703.49      856.49     17.31 o 
 -10   0   6      921.95     1012.22     23.85 o 
  -9   0   6     2651.52     2779.74     62.09 o 
  -8   0   6     6551.14     6595.57     94.69 o 
  -7   0   6        2.35        1.90      0.93 o 
  -6   0   6      688.27      686.85      7.80 o 
  -5   0   6    13228.49    13617.56    152.58 o 
  -4   0   6     8306.32     8190.79     84.53 o 
  -3   0   6     2979.24     2858.56     27.59 o 
  -2   0   6     2329.08     2153.28     21.70 o 
  -1   0   6      838.99      747.02      8.53 o 
   0   0   6    19061.05    19706.83    254.18 o 
   1   0   6      650.75      616.89      8.08 o 
   2   0   6      109.73      115.77      2.75 o 
   3   0   6     1507.87     1523.96     20.67 o 
   4   0   6     1122.48     1055.16     15.37 o 
   5   0   6       67.94       82.87      3.14 o 
   6   0   6      508.13      496.80     10.63 o 
   7   0   6       13.18       21.01      3.83 o 
   8   0   6      305.73      357.70     13.98 o 
   9   0   6       31.07       17.80      5.17 o 
  10   0   6      123.19      120.98     11.62 o 
  11   0   6        5.43        1.46      6.75 o 
  12   0   6        0.76       -0.23      5.08 o 
  13   0   6       21.21       -0.11      4.54 o 
  14   0   6       27.43        0.06      3.44 o 
  15   0   6        0.39       -0.12      2.75 o 
 -20   1   6        7.99       -0.43      2.27 o 
 -19   1   6        2.58       -0.03      2.72 o 
 -18   1   6        0.89        0.52      3.09 o 
 -17   1   6        1.08        0.60      3.00 o 
 -16   1   6       35.32       13.23      9.86 o 
 -15   1   6       10.48       14.23      4.79 o 
 -14   1   6        5.02        8.58      4.40 o 
 -13   1   6        0.05        0.76      2.33 o 
 -12   1   6       72.12       69.15      5.14 o 
 -11   1   6      202.85      218.05      5.53 o 
 -10   1   6      347.52      346.17      6.12 o 
  -9   1   6      161.44      147.67      3.46 o 
  -8   1   6      190.78      162.17      3.35 o 
  -7   1   6       77.23       54.80      2.38 o 
  -6   1   6     1613.72     1581.00     10.77 o 
  -5   1   6     1390.50     1523.69     10.32 o 
  -4   1   6        0.83        1.80      0.77 o 
  -3   1   6     4917.24     4313.08     32.24 o 
  -2   1   6     1956.67     2083.16     21.87 o 
  -1   1   6       15.75        4.94      1.26 o 
   0   1   6      852.90      847.81      9.10 o 
   1   1   6     1148.80     1126.60      9.49 o 
   2   1   6     1008.03     1088.06      9.11 o 
   3   1   6     1303.99     1382.90     17.78 o 
   4   1   6      579.77      592.86      7.37 o 
   5   1   6     1056.83     1043.53     13.51 o 
   6   1   6        0.18        0.31      0.98 o 
   7   1   6      140.43      131.02      4.63 o 
   8   1   6       67.26       66.66      5.37 o 
   9   1   6        1.89        4.83      3.26 o 
  10   1   6       35.95       36.43      6.31 o 
  11   1   6        0.06        0.96      3.06 o 
  12   1   6       12.58        3.58      5.38 o 
  13   1   6        0.44        0.42      3.47 o 
  14   1   6        2.08       -0.89      3.42 o 
 -19   2   6        0.32       -0.14      2.33 o 
 -18   2   6        8.00        5.70      3.99 o 
 -17   2   6        0.32        1.03      3.56 o 
 -16   2   6        9.47        6.59      4.27 o 
 -15   2   6       33.97       48.87      6.52 o 
 -14   2   6       90.54      111.18      8.30 o 
 -13   2   6       56.46       51.10      6.28 o 
 -12   2   6       61.53       63.08      4.62 o 
 -11   2   6      162.52      154.70      5.42 o 
 -10   2   6      617.86      642.95      9.00 o 
  -9   2   6       19.61       30.65      2.11 o 
  -8   2   6      109.35      123.71      2.91 o 
  -7   2   6      696.99      637.42      7.04 o 
  -6   2   6       34.11       16.44      1.58 o 
  -5   2   6       48.52       51.09      1.40 o 
  -4   2   6      289.42      244.07      2.98 o 
  -3   2   6     2013.94     1947.61     15.05 o 
  -2   2   6     1230.04     1194.85      9.79 o 
  -1   2   6       99.88      103.89      2.56 o 
   0   2   6      122.57      111.81      2.53 o 
   1   2   6      217.95      207.31      3.26 o 
   2   2   6      481.11      422.02      4.40 o 
   3   2   6       45.12       51.87      1.79 o 
   4   2   6        4.21        4.10      1.27 o 
   5   2   6      281.66      251.36      5.06 o 
   6   2   6      370.85      369.46      6.72 o 
   7   2   6       51.24       57.33      4.34 o 
   8   2   6       28.83       39.48      4.26 o 
   9   2   6        2.93        5.62      3.62 o 
  10   2   6        1.44        6.13      4.13 o 
  11   2   6       13.43        5.74      4.14 o 
  12   2   6       16.23        8.49      4.36 o 
  13   2   6        0.04        0.10      2.67 o 
  14   2   6        7.20        0.28      4.70 o 
 -19   3   6       11.12        2.40      2.60 o 
 -18   3   6       15.17        4.43      3.59 o 
 -17   3   6        8.42        3.52      3.50 o 
 -16   3   6       10.60        0.81      2.91 o 
 -15   3   6       40.87       45.85      6.85 o 
 -14   3   6       73.30       87.25      8.44 o 
 -13   3   6      262.35      322.69     10.98 o 
 -12   3   6        0.25        0.75      2.62 o 
 -11   3   6     1055.22      999.10     15.84 o 
 -10   3   6       62.18       64.99      3.13 o 
  -9   3   6      682.98      712.33      7.67 o 
  -8   3   6      385.90      411.61      5.40 o 
  -7   3   6       20.04       11.16      1.59 o 
  -6   3   6     2702.90     2768.34     22.95 o 
  -5   3   6       91.86      102.33      1.83 o 
  -4   3   6        5.81        8.66      1.04 o 
  -3   3   6     1746.55     1715.12     12.15 o 
  -2   3   6      138.08      178.45      3.09 o 
  -1   3   6     1527.97     1437.57     12.05 o 
   0   3   6      392.86      380.87      4.60 o 
   1   3   6        4.07        1.07      0.38 o 
   2   3   6      107.88      126.19      3.29 o 
   3   3   6      485.47      488.76      6.66 o 
   4   3   6        6.03        6.44      1.69 o 
   5   3   6      977.89      955.57     19.33 o 
   6   3   6        9.17        7.42      2.53 o 
   7   3   6        8.73        4.24      3.08 o 
   8   3   6       41.29       50.51      5.31 o 
   9   3   6       64.84       71.70      7.16 o 
  10   3   6      112.46      122.14      8.49 o 
  11   3   6       46.83       61.88     21.74 o 
  12   3   6       40.63       40.75     16.78 o 
  13   3   6       46.62       54.98     35.57 o 
  14   3   6       19.96        0.01      3.45 o 
 -19   4   6        0.12        0.06      1.73 o 
 -18   4   6        1.35       -0.39      2.29 o 
 -17   4   6        2.05        1.21      2.77 o 
 -16   4   6        4.41       -0.41      2.60 o 
 -15   4   6      128.66      158.71      9.58 o 
 -14   4   6        7.99       10.53      4.53 o 
 -13   4   6        0.60        0.14      2.75 o 
 -12   4   6      201.20      177.06      8.99 o 
 -11   4   6      250.11      231.51     12.78 o 
 -10   4   6       38.23       39.92      3.65 o 
  -9   4   6      653.31      666.69      9.69 o 
  -8   4   6      120.93      109.08      3.68 o 
  -7   4   6      459.69      434.91      5.93 o 
  -6   4   6     2183.74     2299.18     21.98 o 
  -5   4   6       16.48       22.73      1.69 o 
  -4   4   6      383.40      422.53      4.11 o 
  -3   4   6     1413.34     1444.63     17.95 o 
  -2   4   6      152.57      136.38      3.17 o 
  -1   4   6       92.05      110.35      3.08 o 
   0   4   6       35.39       31.33      2.77 o 
   1   4   6     1358.75     1437.68     16.46 o 
   2   4   6      241.50      289.23      6.42 o 
   3   4   6      145.52      167.64      5.41 o 
   4   4   6      120.56      137.97      6.53 o 
   5   4   6       42.47       45.61      4.84 o 
   6   4   6        0.05        1.57      3.19 o 
   7   4   6      128.26      116.50      7.27 o 
   8   4   6       69.59       53.38     13.04 o 
   9   4   6        1.01        1.26      3.39 o 
  10   4   6       73.23       63.44     25.90 o 
  11   4   6        3.07        3.44      3.81 o 
  12   4   6        5.95        1.03      4.51 o 
  13   4   6        8.33        0.19      2.31 o 
  14   4   6        0.06        0.02      3.14 o 
 -18   5   6        0.18        1.43      3.53 o 
 -17   5   6        1.80        3.01      3.37 o 
 -16   5   6       42.84       49.88     13.51 o 
 -15   5   6       34.99       30.30      9.30 o 
 -14   5   6       19.13       11.68      5.62 o 
 -13   5   6       66.83       72.01      7.83 o 
 -12   5   6      172.27      183.02      8.78 o 
 -11   5   6     1489.57     1551.52     29.32 o 
 -10   5   6        2.76        3.77      3.38 o 
  -9   5   6      793.63      752.84     23.40 o 
  -8   5   6       80.41       70.57      4.52 o 
  -7   5   6      247.73      275.59      4.85 o 
  -6   5   6       92.45      102.20      3.07 o 
  -5   5   6      167.46      127.83      3.11 o 
  -4   5   6     1172.51     1187.11     13.19 o 
  -3   5   6     1751.25     1723.08     14.57 o 
  -2   5   6       25.16       30.36      2.25 o 
  -1   5   6       49.44       44.99      3.42 o 
   0   5   6      124.04      108.96      4.39 o 
   1   5   6       75.15       73.24      4.28 o 
   2   5   6      781.33      819.78     11.68 o 
   3   5   6      101.20       99.79      5.83 o 
   4   5   6       45.42       35.03      4.49 o 
   5   5   6        5.39        2.80      2.92 o 
   6   5   6      288.55      300.92     10.38 o 
   7   5   6      145.22      172.22      9.57 o 
   8   5   6      160.23      188.08     10.18 o 
   9   5   6        0.06       -0.10      2.43 o 
  10   5   6        9.57        4.05      4.03 o 
  11   5   6        0.59        1.79      3.27 o 
  12   5   6       17.40        5.37      3.99 o 
  13   5   6       59.69       69.02      9.09 o 
 -17   6   6       26.06       20.99      8.07 o 
 -16   6   6        0.02        0.62      3.45 o 
 -15   6   6       19.67       19.56      8.92 o 
 -14   6   6       10.59       20.94      6.68 o 
 -13   6   6       22.61       30.04      6.16 o 
 -12   6   6       76.92       79.79      7.89 o 
 -11   6   6        0.84        4.43      4.17 o 
 -10   6   6       46.09       60.32      6.98 o 
  -9   6   6        2.42        2.19      4.07 o 
  -8   6   6        7.64        4.50      3.47 o 
  -7   6   6       53.84       67.17      6.18 o 
  -6   6   6       84.03       86.98      5.89 o 
  -5   6   6       75.31       64.88      3.48 o 
  -4   6   6        1.18        1.76      1.50 o 
  -3   6   6        1.33        2.68      2.00 o 
  -2   6   6       78.12       74.14      3.37 o 
  -1   6   6       74.42       81.29      4.21 o 
   0   6   6        8.69        7.52      3.07 o 
   1   6   6      387.19      379.77      9.86 o 
   2   6   6      124.80      108.56      6.21 o 
   3   6   6       47.91       40.31      4.76 o 
   4   6   6      131.57      110.51      6.62 o 
   5   6   6       18.49       21.71      4.51 o 
   6   6   6       39.20       38.47      6.17 o 
   7   6   6       21.39       48.64      7.62 o 
   8   6   6       38.35       17.77      8.58 o 
   9   6   6       41.70       37.82     16.86 o 
  10   6   6        0.22        1.28      4.01 o 
  11   6   6        1.69        0.22      2.59 o 
  12   6   6        0.54       -0.26      1.92 o 
 -16   7   6        2.77        0.16      3.47 o 
 -15   7   6        3.73        5.67      3.45 o 
 -14   7   6       14.72       14.52      4.95 o 
 -13   7   6        1.19        3.61      4.30 o 
 -12   7   6        2.10        1.15      3.68 o 
 -11   7   6        4.78        5.33      4.60 o 
 -10   7   6        2.66        3.55      4.13 o 
  -9   7   6        0.23       -0.63      2.90 o 
  -8   7   6        0.16        3.33      4.47 o 
  -7   7   6       17.15       18.75      5.86 o 
  -6   7   6       10.50        6.85      4.63 o 
  -5   7   6       10.69        7.38      7.59 o 
  -4   7   6       34.46       37.62      6.59 o 
  -3   7   6      124.59      104.11      8.22 o 
  -2   7   6      456.21      455.93     18.58 o 
  -1   7   6      144.18      145.70      8.03 o 
   0   7   6      269.91      300.83     11.66 o 
   1   7   6        2.03        1.43      3.42 o 
   2   7   6      107.35      137.00      8.44 o 
   3   7   6       13.58       16.64      5.51 o 
   4   7   6       22.94       16.05      5.06 o 
   5   7   6       10.43       13.82      6.38 o 
   6   7   6       47.83       43.52      6.49 o 
   7   7   6        3.55        1.82      3.47 o 
   8   7   6        0.97       -0.39      2.88 o 
   9   7   6        3.90        2.19      3.45 o 
  10   7   6        0.10       -0.44      3.05 o 
  11   7   6        0.57        0.20      2.57 o 
 -15   8   6       21.90       26.25      7.33 o 
 -14   8   6        1.37        0.57      3.19 o 
 -13   8   6       45.17       56.79     14.25 o 
 -12   8   6       36.85       37.67     18.22 o 
 -11   8   6       21.93       20.38      9.60 o 
 -10   8   6      151.04      136.95     10.93 o 
  -9   8   6        3.10        1.95      4.30 o 
  -8   8   6      303.31      320.25     14.96 o 
  -7   8   6        0.56        2.16      4.75 o 
  -6   8   6      140.43      137.36     13.88 o 
  -5   8   6      143.51      112.32     37.70 o 
  -4   8   6        5.52        5.25      6.29 o 
  -3   8   6      159.59      160.10     14.01 o 
  -2   8   6      831.93      873.36     23.67 o 
  -1   8   6      221.15      231.35     10.66 o 
   0   8   6     1042.43     1088.61     23.77 o 
   1   8   6       13.16       24.13      6.04 o 
   2   8   6      244.28      270.06     12.45 o 
   3   8   6      140.33      134.20      9.06 o 
   4   8   6       49.30       59.67      8.58 o 
   5   8   6      327.01      381.72     16.49 o 
   6   8   6       55.08       67.43      8.91 o 
   7   8   6       15.82       24.79      6.86 o 
   8   8   6       13.70       12.91      5.70 o 
   9   8   6        1.06       -0.78      5.18 o 
  10   8   6        9.73       -0.20      2.83 o 
 -14   9   6        2.99        1.54      2.55 o 
 -13   9   6       27.19       16.98      8.22 o 
 -12   9   6        2.60       -0.34      2.92 o 
 -11   9   6        0.10        1.23      4.25 o 
 -10   9   6        8.05        1.96      3.66 o 
  -9   9   6        7.10        2.09      3.68 o 
  -8   9   6       29.65       24.33     13.49 o 
  -7   9   6       38.72       28.95      9.32 o 
  -6   9   6       14.07       18.29      8.39 o 
  -5   9   6        0.57        4.33      6.45 o 
  -4   9   6       96.37      100.61     12.83 o 
  -3   9   6        2.52        3.49      6.17 o 
  -2   9   6      206.18      249.99     16.82 o 
  -1   9   6       98.77      111.27     12.85 o 
   0   9   6        9.94        6.25      4.30 o 
   1   9   6      147.97      158.52      9.54 o 
   2   9   6       26.95       24.76     12.61 o 
   3   9   6        7.96        5.10      4.92 o 
   4   9   6       67.41       96.83      9.32 o 
   5   9   6       11.63       20.56      6.37 o 
   6   9   6       61.64       80.27      8.58 o 
   7   9   6        2.80        0.17      3.37 o 
   8   9   6        8.93        4.05      4.21 o 
   9   9   6       13.45        8.27      6.60 o 
 -12  10   6       11.33        3.01      4.13 o 
 -11  10   6        0.88       -0.93      2.46 o 
 -10  10   6       33.46       12.79     14.28 o 
  -9  10   6        0.12        0.94      4.44 o 
  -8  10   6       41.84       53.67     14.01 o 
  -7  10   6        0.16        2.90      6.87 o 
  -6  10   6        8.32       16.87      7.82 o 
  -5  10   6        2.56        4.39      6.00 o 
  -4  10   6       48.91       71.54     10.90 o 
  -3  10   6        3.95        5.37      7.46 o 
  -2  10   6       62.53       92.29     14.01 o 
  -1  10   6        0.34       -0.68      4.40 o 
   0  10   6       15.48       11.22      6.73 o 
   1  10   6        4.52        4.60      3.73 o 
   2  10   6       36.94       37.11     16.16 o 
   3  10   6       24.13       18.98      9.43 o 
   4  10   6       37.00       15.69     13.76 o 
   5  10   6       27.68       10.96      8.70 o 
   6  10   6       10.83        5.31      4.51 o 
   7  10   6        6.15        3.03      3.35 o 
  -9  11   6       37.58       45.68     31.81 o 
  -8  11   6        0.14       -4.90      5.37 o 
  -7  11   6       92.70      150.57     11.99 o 
  -6  11   6        0.59        2.69      6.08 o 
  -5  11   6       68.26      105.44     11.29 o 
  -4  11   6       11.86        8.23      7.65 o 
  -3  11   6       43.16       43.51     34.26 o 
  -2  11   6       55.56       42.92     35.27 o 
  -1  11   6       72.18       89.57     60.29 o 
   0  11   6       20.98       17.06     16.54 o 
   1  11   6       35.75       -0.23      5.34 o 
   2  11   6        7.08        0.08      2.19 o 
   3  11   6        0.03       -0.04      1.92 o 
   4  11   6       41.56       57.47     17.51 o 
  -4  12   6        0.28       -1.35      4.98 o 
  -3  12   6       26.53       26.47      8.99 o 
  -2  12   6        4.53        5.68      6.64 o 
  -1  12   6        7.46        3.39      5.92 o 
 -20   1   7        7.77        0.21      2.20 o 
 -19   1   7        2.37        0.25      2.63 o 
 -18   1   7       28.78       17.81     12.52 o 
 -17   1   7       41.63       36.85     16.87 o 
 -16   1   7      121.80      144.51     10.15 o 
 -15   1   7        0.33        1.22      3.09 o 
 -14   1   7      194.45      168.22      7.72 o 
 -13   1   7       40.15       60.57      5.28 o 
 -12   1   7       48.37       34.94      4.29 o 
 -11   1   7      534.77      596.56      9.96 o 
 -10   1   7      139.05      149.24      4.60 o 
  -9   1   7      485.80      434.34      9.15 o 
  -8   1   7      847.06      985.46     11.22 o 
  -7   1   7       20.97       26.21      1.78 o 
  -6   1   7     1338.65     1210.92      8.93 o 
  -5   1   7      124.12      106.11      2.26 o 
  -4   1   7      412.45      417.44      4.06 o 
  -3   1   7       31.20       23.67      1.65 o 
  -2   1   7      505.99      611.44      6.47 o 
  -1   1   7       19.84       16.30      1.77 o 
   0   1   7     3189.03     3030.86     24.78 o 
   1   1   7      461.95      446.81      5.44 o 
   2   1   7     4746.65     4691.39     58.85 o 
   3   1   7       91.68       84.28      2.58 o 
   4   1   7       46.03       48.61      2.45 o 
   5   1   7      587.35      579.98     10.37 o 
   6   1   7       18.85       19.34      2.98 o 
   7   1   7      535.30      551.04     17.38 o 
   8   1   7      278.46      315.93     11.25 o 
   9   1   7        4.59        7.31      4.13 o 
  10   1   7       70.29       83.61     10.05 o 
  11   1   7        2.21        0.31      2.96 o 
  12   1   7        0.37        0.42      3.67 o 
  13   1   7        8.27        4.11      4.36 o 
  14   1   7        0.75       -0.01      2.86 o 
 -20   2   7        0.53       -0.24      2.34 o 
 -19   2   7        5.73       -0.91      2.17 o 
 -18   2   7       11.32        6.06      3.79 o 
 -17   2   7       10.53        9.47      5.59 o 
 -16   2   7        5.30        6.65      4.31 o 
 -15   2   7        7.63        9.13      4.44 o 
 -14   2   7       22.93       36.95      5.75 o 
 -13   2   7        4.94        3.72      3.19 o 
 -12   2   7      105.48       92.75      6.41 o 
 -11   2   7       16.03       12.09      2.90 o 
 -10   2   7      453.58      447.76      7.84 o 
  -9   2   7      183.04      191.48      4.17 o 
  -8   2   7      545.05      625.27      7.97 o 
  -7   2   7      832.86      816.99     10.59 o 
  -6   2   7     2481.70     2539.44     20.00 o 
  -5   2   7      160.32      162.13      2.36 o 
  -4   2   7      355.94      364.76      4.13 o 
  -3   2   7      895.80      996.96      8.45 o 
  -2   2   7      221.14      182.75      2.96 o 
  -1   2   7     1483.62     1379.52     11.05 o 
   0   2   7       49.20       64.09      2.19 o 
   1   2   7      156.66      157.71      2.96 o 
   2   2   7        5.97        6.77      1.60 o 
   3   2   7      103.65      112.80      3.40 o 
   4   2   7      118.75      117.54      3.61 o 
   5   2   7       53.97       51.77      3.34 o 
   6   2   7      116.87      124.59      5.60 o 
   7   2   7        0.79        1.27      2.41 o 
   8   2   7       48.94       55.99      5.02 o 
   9   2   7        2.87        0.80      2.75 o 
  10   2   7        0.67        0.39      3.41 o 
  11   2   7       29.87       18.12      8.00 o 
  12   2   7        9.11        1.29      3.23 o 
  13   2   7        6.64       -0.52      2.66 o 
  14   2   7        2.37        0.07      3.45 o 
 -19   3   7        0.03        0.43      2.23 o 
 -18   3   7        0.10       -0.62      2.73 o 
 -17   3   7        0.76        1.01      2.84 o 
 -16   3   7       70.88       80.13     11.74 o 
 -15   3   7        8.09       13.58      4.83 o 
 -14   3   7      279.39      312.14     12.20 o 
 -13   3   7       12.10       28.15      5.54 o 
 -12   3   7        1.19       -0.58      2.53 o 
 -11   3   7       13.10       20.55      2.74 o 
 -10   3   7       30.90       37.24      2.72 o 
  -9   3   7      125.21      118.03      3.29 o 
  -8   3   7      160.01      195.59      3.70 o 
  -7   3   7      352.12      337.41      4.66 o 
  -6   3   7      400.82      367.84      4.76 o 
  -5   3   7     3575.09     3497.88     41.03 o 
  -4   3   7      985.95      926.04      8.13 o 
  -3   3   7       17.39       19.94      1.64 o 
  -2   3   7     1277.26     1317.63     12.07 o 
  -1   3   7      393.56      340.74      4.65 o 
   0   3   7      560.02      567.16      7.74 o 
   1   3   7      253.97      257.89      4.93 o 
   2   3   7      450.89      402.66      5.84 o 
   3   3   7      178.31      174.13      4.41 o 
   4   3   7      367.32      370.07     10.26 o 
   5   3   7        6.79        8.01      3.71 o 
   6   3   7       26.64       29.43      4.44 o 
   7   3   7       48.23       66.28      5.82 o 
   8   3   7        0.04       -0.06      1.99 o 
   9   3   7      111.80      152.36      9.88 o 
  10   3   7        1.68        1.04      3.23 o 
  11   3   7       11.38       14.82      7.16 o 
  12   3   7        6.87        2.95      3.53 o 
  13   3   7       13.07       -0.14      2.42 o 
 -19   4   7       35.09       70.38      7.86 o 
 -18   4   7        0.75       -0.14      2.48 o 
 -17   4   7       10.49        7.15      4.03 o 
 -16   4   7       13.10        7.53      4.33 o 
 -15   4   7      250.90      279.14     11.57 o 
 -14   4   7      602.10      700.68     17.96 o 
 -13   4   7     1073.08     1129.75     23.43 o 
 -12   4   7      299.27      307.23     10.46 o 
 -11   4   7     1190.68     1207.14     20.31 o 
 -10   4   7      117.42      132.65      5.81 o 
  -9   4   7        0.55       -0.39      1.22 o 
  -8   4   7      197.74      198.13      4.35 o 
  -7   4   7       55.12       65.77      2.53 o 
  -6   4   7      397.81      483.92      6.37 o 
  -5   4   7        7.24       11.63      2.12 o 
  -4   4   7       16.79       13.37      1.72 o 
  -3   4   7       17.00       24.46      2.06 o 
  -2   4   7       48.66       39.25      2.34 o 
  -1   4   7      490.07      474.19      7.57 o 
   0   4   7      159.47      144.15      4.52 o 
   1   4   7     1801.00     1821.42     21.72 o 
   2   4   7      302.10      319.68      6.77 o 
   3   4   7     2564.97     2771.24     45.46 o 
   4   4   7       61.55       68.00      6.18 o 
   5   4   7     1101.99     1187.49     22.65 o 
   6   4   7       29.29       28.54      4.76 o 
   7   4   7        1.76        2.70      3.75 o 
   8   4   7        2.63        2.50      3.66 o 
   9   4   7       23.24       21.06     10.85 o 
  10   4   7       74.16      105.98      7.87 o 
  11   4   7      153.58      197.21      9.91 o 
  12   4   7        2.23       -0.32      2.48 o 
  13   4   7       53.37       94.68     12.60 o 
 -18   5   7        3.07       -0.11      3.35 o 
 -17   5   7        9.40        5.04      3.63 o 
 -16   5   7        8.50        5.23      3.49 o 
 -15   5   7        1.45        0.26      3.27 o 
 -14   5   7        8.41        7.66      4.82 o 
 -13   5   7       82.13       91.14      8.26 o 
 -12   5   7      126.77      111.53      7.52 o 
 -11   5   7       16.20        7.81      3.79 o 
 -10   5   7      158.09      147.79      7.78 o 
  -9   5   7      370.91      342.87     11.19 o 
  -8   5   7       74.46       71.35      3.85 o 
  -7   5   7      404.50      448.07      8.13 o 
  -6   5   7       52.67       62.26      3.37 o 
  -5   5   7      201.91      205.99      4.94 o 
  -4   5   7      957.50     1040.69     12.12 o 
  -3   5   7       72.97       56.04      2.60 o 
  -2   5   7      851.42      907.22     11.03 o 
  -1   5   7      126.73      121.84      5.72 o 
   0   5   7      365.85      367.45      7.28 o 
   1   5   7        0.12       -0.15      1.60 o 
   2   5   7        9.05        8.04      3.25 o 
   3   5   7        4.64        5.87      3.22 o 
   4   5   7       20.69       29.64      4.64 o 
   5   5   7        0.59        0.71      2.57 o 
   6   5   7        1.12        0.67      3.05 o 
   7   5   7        1.56       -2.76      3.81 o 
   8   5   7       10.06        4.70      4.71 o 
   9   5   7        2.14        0.31      2.80 o 
  10   5   7        1.71       -1.23      3.39 o 
  11   5   7        0.71        0.84      2.72 o 
  12   5   7        2.72        0.28      2.01 o 
 -17   6   7        0.85        1.16      4.92 o 
 -16   6   7        0.01        0.05      2.84 o 
 -15   6   7       53.72       61.01     10.15 o 
 -14   6   7       13.36       17.75      6.50 o 
 -13   6   7      168.20      155.53     10.29 o 
 -12   6   7       25.05       21.15      6.14 o 
 -11   6   7        1.94        5.84      5.11 o 
 -10   6   7      110.19      105.71      9.66 o 
  -9   6   7       31.79       34.18      6.87 o 
  -8   6   7      102.36      105.41      9.72 o 
  -7   6   7      133.81      136.22      7.52 o 
  -6   6   7        2.42        2.34      1.77 o 
  -5   6   7       36.72       28.10      2.65 o 
  -4   6   7      565.73      550.41     10.18 o 
  -3   6   7      461.63      496.39     10.65 o 
  -2   6   7      623.35      616.00      9.98 o 
  -1   6   7      564.27      580.17     11.94 o 
   0   6   7       13.70       10.60      3.84 o 
   1   6   7      681.55      732.77     16.07 o 
   2   6   7       28.73       46.40      9.31 o 
   3   6   7      389.45      397.47     11.55 o 
   4   6   7       14.77       18.16      5.04 o 
   5   6   7       11.57       13.37      4.27 o 
   6   6   7       17.58        8.04      4.67 o 
   7   6   7        5.24        2.84      3.89 o 
   8   6   7       20.78       13.14      8.43 o 
   9   6   7        4.59        2.49      3.58 o 
  10   6   7       18.22        0.18      3.22 o 
  11   6   7        0.59        0.15      1.98 o 
 -16   7   7       43.74       70.69     21.97 o 
 -15   7   7        2.62        6.31      6.41 o 
 -14   7   7       55.86       72.74     21.34 o 
 -13   7   7        9.34        8.10      4.53 o 
 -12   7   7       68.63       86.90     12.84 o 
 -11   7   7       78.53       84.40      9.33 o 
 -10   7   7       36.81       33.30      7.42 o 
  -9   7   7      201.44      214.13     12.48 o 
  -8   7   7       55.44       57.81      7.90 o 
  -7   7   7      434.13      429.43     17.60 o 
  -6   7   7       94.27       88.78     11.25 o 
  -5   7   7      161.20      175.00      9.90 o 
  -4   7   7      261.61      253.50     11.82 o 
  -3   7   7      279.94      272.37     12.13 o 
  -2   7   7     1916.90     1922.45     39.77 o 
  -1   7   7      142.70      141.44      9.23 o 
   0   7   7      799.72      851.74     19.45 o 
   1   7   7      306.72      314.87     11.73 o 
   2   7   7      513.93      514.66     19.61 o 
   3   7   7        1.22        1.23      2.88 o 
   4   7   7      110.32      119.10      7.50 o 
   5   7   7        8.56        7.00      4.41 o 
   6   7   7       74.49       63.33     16.29 o 
   7   7   7        0.44       -0.84      3.46 o 
   8   7   7       25.05       10.34      7.66 o 
   9   7   7        5.27       -0.01      1.75 o 
  10   7   7        3.76       -0.34      3.06 o 
  11   7   7        5.50        0.65      4.47 o 
 -15   8   7        1.26        2.65      4.70 o 
 -14   8   7        6.71        6.30      4.22 o 
 -13   8   7        0.13       -1.88      3.86 o 
 -12   8   7        4.00        5.94      5.00 o 
 -11   8   7        8.10        2.02      3.75 o 
 -10   8   7        0.02        1.20      4.73 o 
  -9   8   7       37.80       13.17     11.58 o 
  -8   8   7       39.50       25.69      8.95 o 
  -7   8   7       76.66       83.32     11.88 o 
  -6   8   7        8.44       13.24      7.81 o 
  -5   8   7       28.42       31.48      9.27 o 
  -4   8   7       50.35       60.72     10.88 o 
  -3   8   7        9.79        9.37      5.36 o 
  -2   8   7       29.34       40.13      7.50 o 
  -1   8   7      215.27      247.80     13.29 o 
   0   8   7      134.90      141.59      9.10 o 
   1   8   7       20.85       20.73      5.99 o 
   2   8   7       17.71       13.86      5.03 o 
   3   8   7       36.09       26.95      5.90 o 
   4   8   7       14.11       20.21      6.84 o 
   5   8   7        3.60        4.39      5.01 o 
   6   8   7        1.20        1.34      3.99 o 
   7   8   7        0.23        0.46      3.36 o 
   8   8   7        7.73       -0.38      3.04 o 
   9   8   7        6.23        1.06      3.16 o 
 -14   9   7       14.51       15.27     11.25 o 
 -13   9   7       39.55        9.87     10.38 o 
 -12   9   7        5.37        2.50      3.61 o 
 -11   9   7       64.72       74.42      9.37 o 
 -10   9   7       69.97       62.00     24.16 o 
  -9   9   7       51.62       90.41     11.80 o 
  -8   9   7        0.02        2.32      5.64 o 
  -7   9   7       33.39       48.64     10.21 o 
  -6   9   7       96.55      106.28     12.77 o 
  -5   9   7      450.95      460.76     25.61 o 
  -4   9   7      179.52      166.06     14.94 o 
  -3   9   7       84.76      106.30     15.27 o 
  -2   9   7        7.46        6.65      6.82 o 
  -1   9   7        6.97        3.71      4.59 o 
   0   9   7      561.48      635.87     20.25 o 
   1   9   7       52.17       53.76     13.81 o 
   2   9   7      377.11      434.83     21.00 o 
   3   9   7       84.48       82.04      8.99 o 
   4   9   7       72.74       82.68      8.61 o 
   5   9   7        6.24        9.78      5.23 o 
   6   9   7        0.79       -0.06      2.49 o 
   7   9   7       43.42       23.29     17.32 o 
   8   9   7       14.44        5.23      4.65 o 
 -12  10   7       58.82      100.24     11.91 o 
 -11  10   7       10.42        7.98      5.78 o 
 -10  10   7       41.22       20.38     18.14 o 
  -9  10   7       18.17       22.61      7.92 o 
  -8  10   7       62.87       70.22     14.97 o 
  -7  10   7        5.15        8.91      6.72 o 
  -6  10   7       66.93      104.24     12.20 o 
  -5  10   7        0.73        0.27      4.16 o 
  -4  10   7      105.33      124.82     12.74 o 
  -3  10   7        4.88        9.80      6.85 o 
  -2  10   7       74.92       78.19     12.18 o 
  -1  10   7      121.36      159.61     13.55 o 
   0  10   7       26.16       17.46      9.30 o 
   1  10   7       66.35       60.60     16.09 o 
   2  10   7        7.58        2.43      3.63 o 
   3  10   7        2.44        0.41      2.77 o 
   4  10   7        1.10        0.08      2.37 o 
   5  10   7        4.52        3.33      3.56 o 
   6  10   7        1.27        0.94      2.70 o 
  -9  11   7        0.88        1.40      3.80 o 
  -8  11   7        4.81        2.08      4.36 o 
  -7  11   7        3.35        1.25      4.31 o 
  -6  11   7        2.29       -1.14      4.45 o 
  -5  11   7        0.35        1.05      5.27 o 
  -4  11   7        2.57        3.31      5.18 o 
  -3  11   7        0.03       -0.41      3.80 o 
  -2  11   7        4.96       -0.43      4.44 o 
  -1  11   7        4.11       -0.27      3.12 o 
   0  11   7        1.11       -0.13      4.77 o 
   1  11   7        1.21        0.15      4.67 o 
   2  11   7        9.29        0.16      4.45 o 
   3  11   7       27.57        0.10      4.17 o 
 -20   0   8        0.04       -0.94      3.80 o 
 -19   0   8       26.63        0.34      4.07 o 
 -18   0   8       20.65        9.95     11.63 o 
 -17   0   8       86.37      126.38     11.01 o 
 -16   0   8       31.51       19.51      9.29 o 
 -15   0   8        4.87        5.18      4.95 o 
 -14   0   8        4.05       37.11      7.96 o 
 -13   0   8      192.49      197.58     10.89 o 
 -12   0   8        5.25        9.68      5.18 o 
 -11   0   8      263.52      250.75     10.68 o 
 -10   0   8     1410.89     1363.38     33.27 o 
  -9   0   8       17.91       10.88      3.56 o 
  -8   0   8     4060.22     4391.15     89.95 o 
  -7   0   8        3.31        0.64      1.03 o 
  -6   0   8     1517.06     1463.71     18.15 o 
  -5   0   8        4.18        3.54      1.56 o 
  -4   0   8     1498.86     1417.09     18.17 o 
  -3   0   8       85.51       69.93      3.99 o 
  -2   0   8     6247.78     6204.30     78.07 o 
  -1   0   8      139.43       85.45      4.45 o 
   0   0   8     6547.14     6632.40     85.98 o 
   1   0   8     2830.99     2847.33     61.15 o 
   2   0   8     2229.28     2485.37     46.94 o 
   3   0   8      370.63      411.01     12.01 o 
   4   0   8      806.59      842.53     15.52 o 
   5   0   8     1070.83     1159.04     30.84 o 
   6   0   8       29.92       34.75      7.61 o 
   7   0   8      161.07      202.09     13.10 o 
   8   0   8       57.77       37.23      8.17 o 
   9   0   8       70.83       99.59     10.76 o 
  10   0   8      134.40      176.47     18.76 o 
  11   0   8        1.20        2.30      4.46 o 
  12   0   8       41.78       62.89     11.19 o 
  13   0   8        5.42       -0.01      2.80 o 
 -20   1   8        0.25       -0.20      2.14 o 
 -19   1   8        1.10       -0.34      1.90 o 
 -18   1   8       16.49        6.54      3.88 o 
 -17   1   8       17.89        8.55      4.93 o 
 -16   1   8        1.12       -0.70      3.18 o 
 -15   1   8       74.73       95.38      7.11 o 
 -14   1   8       19.27       18.85      4.35 o 
 -13   1   8       69.78       66.50      5.43 o 
 -12   1   8       11.57       23.10      3.89 o 
 -11   1   8        5.03        2.46      2.19 o 
 -10   1   8      260.93      270.79      6.33 o 
  -9   1   8      383.96      342.22      8.17 o 
  -8   1   8        0.01        4.70      1.39 o 
  -7   1   8     1592.99     1577.28     14.64 o 
  -6   1   8     2788.95     2739.57     26.78 o 
  -5   1   8      659.28      646.87      6.48 o 
  -4   1   8      393.45      339.71      4.22 o 
  -3   1   8     1034.82      990.05      8.86 o 
  -2   1   8      618.14      555.41      6.11 o 
  -1   1   8       96.70      125.22      3.04 o 
   0   1   8       70.64      115.29      4.09 o 
   1   1   8     2312.12     2360.57     28.42 o 
   2   1   8        9.00       13.32      1.85 o 
   3   1   8       23.53       35.65      3.23 o 
   4   1   8      700.77      760.09     13.20 o 
   5   1   8       35.65       37.15      4.46 o 
   6   1   8       10.53       10.99      3.80 o 
   7   1   8      296.56      330.73     12.37 o 
   8   1   8       30.93       32.81      5.67 o 
   9   1   8      167.97      184.71      9.54 o 
  10   1   8       62.27       50.12     12.86 o 
  11   1   8        2.06        3.31      4.40 o 
  12   1   8       39.54        6.51      6.00 o 
  13   1   8        0.92        2.17      3.01 o 
 -20   2   8        0.24       -0.18      2.31 o 
 -19   2   8        2.50        1.82      2.57 o 
 -18   2   8       30.22       19.97      7.31 o 
 -17   2   8        1.92        2.35      3.65 o 
 -16   2   8       34.34       14.36      7.30 o 
 -15   2   8       46.43       45.96      6.22 o 
 -14   2   8       30.17       26.51      4.54 o 
 -13   2   8      155.78      154.93      7.02 o 
 -12   2   8      218.15      219.24      7.45 o 
 -11   2   8        6.82       10.11      2.80 o 
 -10   2   8       59.32       40.97      2.45 o 
  -9   2   8       51.80       64.31      2.77 o 
  -8   2   8      286.13      285.90      4.22 o 
  -7   2   8       10.14        4.45      1.26 o 
  -6   2   8      144.63      117.04      2.68 o 
  -5   2   8      153.41      172.54      2.90 o 
  -4   2   8       72.87       65.34      2.17 o 
  -3   2   8      294.60      275.79      3.91 o 
  -2   2   8      706.26      674.71      6.42 o 
  -1   2   8       86.50      107.32      2.97 o 
   0   2   8      183.18      171.50      3.27 o 
   1   2   8      881.84      940.54      9.56 o 
   2   2   8      356.33      374.55      5.72 o 
   3   2   8      665.25      708.64      9.76 o 
   4   2   8        5.39        6.76      2.06 o 
   5   2   8      231.49      228.57     10.24 o 
   6   2   8       25.47       20.27      4.46 o 
   7   2   8      118.27      142.18      7.29 o 
   8   2   8        1.60        2.78      3.53 o 
   9   2   8       26.60       16.56      8.52 o 
  10   2   8        0.08        0.42      3.76 o 
  11   2   8        6.15        2.90      4.07 o 
  12   2   8       18.92       -0.06      2.81 o 
  13   2   8        1.31       -0.03      3.44 o 
 -19   3   8       12.69        6.53      3.82 o 
 -18   3   8        0.92        0.59      2.50 o 
 -17   3   8       18.23        5.37      4.15 o 
 -16   3   8        0.11        1.03      3.03 o 
 -15   3   8        0.13        0.80      2.90 o 
 -14   3   8        0.51        0.38      2.43 o 
 -13   3   8      351.17      374.82     13.09 o 
 -12   3   8        2.63        0.91      2.24 o 
 -11   3   8      926.13      951.19     15.97 o 
 -10   3   8       32.09       37.19      2.52 o 
  -9   3   8      557.58      597.35      9.97 o 
  -8   3   8       69.44       89.06      3.06 o 
  -7   3   8     1406.53     1462.39     14.07 o 
  -6   3   8        1.11        1.05      1.14 o 
  -5   3   8     1643.54     1796.57     16.95 o 
  -4   3   8      362.83      342.24      4.49 o 
  -3   3   8     1719.43     1747.42     16.09 o 
  -2   3   8       32.91       34.49      1.97 o 
  -1   3   8       68.54       88.25      2.74 o 
   0   3   8       17.25       18.59      2.11 o 
   1   3   8      160.40      143.67      3.91 o 
   2   3   8     1233.55     1219.25     22.83 o 
   3   3   8       11.47       12.97      2.98 o 
   4   3   8      350.44      382.16     10.00 o 
   5   3   8       10.20        8.37      3.49 o 
   6   3   8      898.99      948.37     26.81 o 
   7   3   8      283.94      297.84     14.57 o 
   8   3   8       63.54       72.43      9.53 o 
   9   3   8       51.93       68.65     22.94 o 
  10   3   8       23.43       33.64     27.68 o 
  11   3   8       38.84       63.21     12.94 o 
  12   3   8        2.75        0.17      2.88 o 
  13   3   8       14.96       -0.02      3.40 o 
 -19   4   8        0.39        0.06      1.88 o 
 -18   4   8        0.05        0.92      2.43 o 
 -17   4   8        6.35        2.98      3.42 o 
 -16   4   8       30.53       13.18      7.25 o 
 -15   4   8       56.02       40.25     17.89 o 
 -14   4   8       27.88       24.26      5.46 o 
 -13   4   8      100.72       91.06      7.35 o 
 -12   4   8       15.50        8.63      4.27 o 
 -11   4   8      245.87      219.65      8.17 o 
 -10   4   8      333.58      315.84      8.65 o 
  -9   4   8      492.81      527.24      9.12 o 
  -8   4   8      296.64      305.18      5.52 o 
  -7   4   8      156.65      150.59      4.60 o 
  -6   4   8      398.63      388.17      6.56 o 
  -5   4   8      128.57      130.11      4.08 o 
  -4   4   8        5.34        6.00      1.49 o 
  -3   4   8     1365.28     1347.90     14.64 o 
  -2   4   8       98.83      111.67      3.80 o 
  -1   4   8      156.19      130.78      4.20 o 
   0   4   8        3.12        4.19      2.15 o 
   1   4   8        0.19        0.43      1.67 o 
   2   4   8      198.78      211.09      6.77 o 
   3   4   8       71.85       65.85      6.58 o 
   4   4   8       25.47       20.20      4.72 o 
   5   4   8       18.86       25.87      5.06 o 
   6   4   8        9.05        7.65      3.80 o 
   7   4   8        0.70       -0.31      2.42 o 
   8   4   8       11.81        7.87      5.54 o 
   9   4   8       12.03        7.48      4.77 o 
  10   4   8       24.38       25.04     11.96 o 
  11   4   8        2.48        0.31      2.46 o 
  12   4   8        7.76       -0.29      3.00 o 
 -18   5   8        1.37       -0.01      3.83 o 
 -17   5   8       19.18        6.82      7.25 o 
 -16   5   8       26.55       14.66      7.72 o 
 -15   5   8        0.39       -1.28      3.39 o 
 -14   5   8       33.17       25.94      8.76 o 
 -13   5   8       29.47       35.77      7.73 o 
 -12   5   8        7.43        3.23      3.93 o 
 -11   5   8      380.51      372.98     13.68 o 
 -10   5   8        4.40        3.58      3.83 o 
  -9   5   8      541.67      546.06     13.03 o 
  -8   5   8       43.37       38.86      4.24 o 
  -7   5   8       75.81       89.28      7.32 o 
  -6   5   8      180.74      202.36      5.65 o 
  -5   5   8      296.86      288.84      6.24 o 
  -4   5   8      266.27      247.32      5.98 o 
  -3   5   8     1127.38     1185.82     13.23 o 
  -2   5   8      323.43      307.64      6.92 o 
  -1   5   8     2075.43     2116.36     28.51 o 
   0   5   8     1848.04     1854.11     28.27 o 
   1   5   8      212.02      212.95      7.71 o 
   2   5   8      424.67      452.27     11.27 o 
   3   5   8        8.13        2.61      3.00 o 
   4   5   8       51.90       53.25      5.67 o 
   5   5   8      447.68      455.63     14.12 o 
   6   5   8       20.69       17.59      4.65 o 
   7   5   8        4.64       -0.22      3.28 o 
   8   5   8       75.35       81.55     17.79 o 
   9   5   8        5.45        9.42      6.49 o 
  10   5   8        1.57        1.06      3.07 o 
  11   5   8       34.61        0.65      3.36 o 
 -17   6   8        9.16        0.15      4.27 o 
 -16   6   8        0.40        1.56      5.06 o 
 -15   6   8       17.12       29.54      9.21 o 
 -14   6   8        0.75        0.90      5.06 o 
 -13   6   8       13.21        8.77      5.63 o 
 -12   6   8        3.25        3.46      3.90 o 
 -11   6   8      140.73      146.33     10.97 o 
 -10   6   8        5.67        6.61      5.85 o 
  -9   6   8        6.23        9.12      4.38 o 
  -8   6   8        7.27       -0.05      2.30 o 
  -7   6   8       20.25       22.38      4.01 o 
  -6   6   8       39.04       34.42      4.32 o 
  -5   6   8       33.88       40.61      5.45 o 
  -4   6   8      591.90      586.84     14.20 o 
  -3   6   8      120.09      115.50      7.69 o 
  -2   6   8      369.32      326.80      9.32 o 
  -1   6   8      329.91      339.69      9.68 o 
   0   6   8      386.54      390.68     11.32 o 
   1   6   8      280.85      278.21     14.80 o 
   2   6   8      291.88      287.92      9.76 o 
   3   6   8      137.10      141.53      7.66 o 
   4   6   8       69.38       69.14      6.59 o 
   5   6   8       79.96       93.33      7.51 o 
   6   6   8        6.77        3.65      4.06 o 
   7   6   8       14.68        5.70      4.78 o 
   8   6   8        1.42        0.75      2.96 o 
   9   6   8        0.33        0.41      2.51 o 
  10   6   8        2.13        0.30      2.14 o 
  11   6   8        1.62        2.27      3.10 o 
 -16   7   8        0.18       -1.47      4.50 o 
 -15   7   8        2.76        6.83      6.31 o 
 -14   7   8       23.20       24.65      8.40 o 
 -13   7   8        1.25       -3.38      4.59 o 
 -12   7   8       21.22       15.38      6.40 o 
 -11   7   8      114.25      100.05      9.83 o 
 -10   7   8       26.44       45.56      7.91 o 
  -9   7   8      143.49      135.46     10.61 o 
  -8   7   8        0.22        1.21      3.87 o 
  -7   7   8       93.20      101.92      9.23 o 
  -6   7   8       21.91       20.42      7.89 o 
  -5   7   8       82.37       92.46      8.52 o 
  -4   7   8        0.34       -2.27      3.87 o 
  -3   7   8        0.04        0.96      3.99 o 
  -2   7   8        8.00       13.32      5.61 o 
  -1   7   8        1.17        0.59      3.12 o 
   0   7   8       18.33       26.65      4.85 o 
   1   7   8       44.87       41.03      7.47 o 
   2   7   8       72.75       82.66      6.56 o 
   3   7   8      120.11      140.40      8.28 o 
   4   7   8        0.16        2.43      3.49 o 
   5   7   8       20.74       13.84      8.06 o 
   6   7   8       16.92       10.64      6.00 o 
   7   7   8       31.20       19.24     12.20 o 
   8   7   8        0.96       -0.20      2.57 o 
   9   7   8        6.90       -0.17      2.58 o 
  10   7   8        1.04       -0.40      2.95 o 
 -15   8   8       26.34        8.94     11.04 o 
 -14   8   8       39.62       30.17     11.17 o 
 -13   8   8       23.53       31.94      6.56 o 
 -12   8   8      110.02      130.51     10.30 o 
 -11   8   8        0.90        0.53      3.49 o 
 -10   8   8      341.62      364.60     15.86 o 
  -9   8   8        1.36        2.99      4.87 o 
  -8   8   8      240.61      221.76     16.39 o 
  -7   8   8      143.57      126.00     13.55 o 
  -6   8   8      244.41      257.54     17.29 o 
  -5   8   8       24.50       31.45      9.33 o 
  -4   8   8      478.61      472.62     19.69 o 
  -3   8   8      394.68      415.39     16.80 o 
  -2   8   8     1166.34     1308.00     32.41 o 
  -1   8   8      240.57      245.37     15.01 o 
   0   8   8      737.55      815.29     20.17 o 
   1   8   8       44.68       43.47      6.53 o 
   2   8   8        8.19       15.22      5.50 o 
   3   8   8        4.83       10.18      4.75 o 
   4   8   8       34.21       49.96      7.91 o 
   5   8   8       58.21       79.75      8.79 o 
   6   8   8        0.16       -2.69      4.12 o 
   7   8   8        8.71        0.40      3.00 o 
   8   8   8        0.57        0.38      2.68 o 
 -14   9   8        6.71        4.94      3.91 o 
 -13   9   8        0.94       -0.69      2.82 o 
 -12   9   8       26.49       -0.05      2.62 o 
 -11   9   8        1.84        7.11      5.48 o 
 -10   9   8       10.62       11.49      7.22 o 
  -9   9   8        0.16        1.80      5.31 o 
  -8   9   8        3.29        1.20      5.06 o 
  -7   9   8       10.95       21.82      8.40 o 
  -6   9   8       25.32       34.31     11.51 o 
  -5   9   8       13.74       15.20      8.02 o 
  -4   9   8       16.40       29.03      9.13 o 
  -3   9   8       10.60       10.05      7.29 o 
  -2   9   8       51.33       37.94     19.00 o 
  -1   9   8        0.55        0.59      3.40 o 
   0   9   8      138.54      170.31     11.03 o 
   1   9   8        0.72        2.14      3.85 o 
   2   9   8       85.74       81.32      7.27 o 
   3   9   8       17.22       24.41      6.36 o 
   4   9   8      101.73      129.24     10.51 o 
   5   9   8       14.78        6.86      6.51 o 
   6   9   8       34.83       21.39     15.95 o 
   7   9   8        2.72       -0.02      2.54 o 
 -12  10   8       60.51      110.49     10.43 o 
 -11  10   8        1.09       -0.66      5.85 o 
 -10  10   8       47.88       58.28     38.50 o 
  -9  10   8        2.03        0.12      3.50 o 
  -8  10   8       48.90       54.32      9.67 o 
  -7  10   8        0.35        0.27      5.32 o 
  -6  10   8       13.63       15.98      7.62 o 
  -5  10   8        2.50        2.29      5.67 o 
  -4  10   8       14.50       22.06      8.13 o 
  -3  10   8        0.54       -2.72      5.32 o 
  -2  10   8       31.81       33.03      8.46 o 
  -1  10   8        1.43        3.34      5.17 o 
   0  10   8        0.19        2.42      4.22 o 
   1  10   8        0.35        0.12      2.28 o 
   3  10   8       22.54       12.12      9.11 o 
   4  10   8       88.15      124.91     13.27 o 
   5  10   8       12.54        1.77      2.93 o 
  -9  11   8       47.63       78.63     12.10 o 
  -8  11   8        2.15        0.83      3.70 o 
  -7  11   8       83.03      113.39     15.34 o 
  -6  11   8        6.40       -0.05      2.97 o 
  -5  11   8       71.82      112.37     10.92 o 
  -4  11   8       15.28       -0.55      3.97 o 
  -2  11   8       63.26       93.78      9.50 o 
  -1  11   8       20.29       -0.22      5.00 o 
   0  11   8       89.72      127.66     15.32 o 
   1  11   8        1.10        0.06      3.84 o 
   2  11   8       67.01      112.26     13.04 o 
 -20   1   9        0.50       -0.24      2.57 o 
 -19   1   9        1.81        0.26      1.77 o 
 -18   1   9        0.64       -0.55      2.80 o 
 -17   1   9        0.12       -0.66      3.05 o 
 -16   1   9       15.80        8.56      4.03 o 
 -15   1   9        1.51       14.82      4.22 o 
 -14   1   9        7.48        2.70      3.00 o 
 -13   1   9        0.39       -0.38      2.23 o 
 -12   1   9       23.37       17.48      3.76 o 
 -11   1   9        0.84        0.99      2.14 o 
 -10   1   9        6.93        8.23      2.23 o 
  -9   1   9      215.33      240.78      6.80 o 
  -8   1   9      240.16      218.14      4.13 o 
  -7   1   9      111.16       98.92      3.02 o 
  -6   1   9       67.70       80.76      2.43 o 
  -5   1   9     1233.38     1288.28     12.48 o 
  -4   1   9       37.71       48.44      2.31 o 
  -3   1   9      335.42      356.32      4.99 o 
  -2   1   9      316.38      308.06      4.42 o 
  -1   1   9        3.13        1.42      1.47 o 
   0   1   9     3201.01     3080.73     29.08 o 
   1   1   9       74.23       74.95      3.56 o 
   2   1   9     2334.02     2324.66     36.49 o 
   3   1   9      211.17      229.21      7.39 o 
   4   1   9      575.80      621.35     13.25 o 
   5   1   9       83.40       80.56      5.88 o 
   6   1   9      203.35      212.95     20.07 o 
   7   1   9        1.41        4.84      3.93 o 
   8   1   9       97.25      113.92      8.74 o 
   9   1   9        0.26        1.84      3.26 o 
  10   1   9       75.67       94.92      8.57 o 
  11   1   9        0.08        0.03      2.07 o 
  12   1   9       10.27        3.66      3.44 o 
 -20   2   9        1.16        0.36      2.76 o 
 -19   2   9        0.15        0.28      2.04 o 
 -18   2   9        0.92        2.80      3.23 o 
 -17   2   9        7.23        5.93      3.93 o 
 -16   2   9       20.36        7.22      4.69 o 
 -15   2   9        7.96        5.85      4.33 o 
 -14   2   9        3.16        3.72      3.18 o 
 -13   2   9       12.37       14.18      3.81 o 
 -12   2   9      105.17      131.51      6.35 o 
 -11   2   9        4.39        5.36      2.73 o 
 -10   2   9      151.64      161.01      5.55 o 
  -9   2   9      301.03      296.39      6.12 o 
  -8   2   9       85.80       94.99      3.46 o 
  -7   2   9      467.50      450.90      7.05 o 
  -6   2   9       27.28       26.35      1.72 o 
  -5   2   9      343.63      393.61      4.86 o 
  -4   2   9      432.22      383.06      4.94 o 
  -3   2   9      418.88      373.75      4.88 o 
  -2   2   9       55.76       59.60      2.66 o 
  -1   2   9       77.75       69.72      2.79 o 
   0   2   9        3.94        4.26      1.47 o 
   1   2   9       99.63       88.12      3.36 o 
   2   2   9        0.02        2.58      2.24 o 
   3   2   9      222.78      230.60      7.47 o 
   4   2   9        0.09        2.28      2.73 o 
   5   2   9      148.69      153.68      7.31 o 
   6   2   9       18.28       24.63      4.84 o 
   7   2   9      267.86      286.78     12.20 o 
   8   2   9       25.96       19.71      7.90 o 
   9   2   9       56.18       26.38     12.11 o 
  10   2   9        6.19        4.55      5.47 o 
  11   2   9       10.36       -0.39      3.51 o 
  12   2   9        6.53       -0.02      1.95 o 
 -19   3   9        0.48       -0.82      2.50 o 
 -18   3   9       25.94        6.41      4.57 o 
 -17   3   9        0.07        0.01      2.56 o 
 -16   3   9       11.02        6.17      4.37 o 
 -15   3   9       59.99       53.65      6.36 o 
 -14   3   9        2.19        2.14      3.39 o 
 -13   3   9       55.24       49.66      5.17 o 
 -12   3   9        8.52       10.42      4.33 o 
 -11   3   9        5.15        4.61      3.45 o 
 -10   3   9      492.34      508.11      9.17 o 
  -9   3   9      170.72      170.37      4.56 o 
  -8   3   9      512.74      491.64      6.70 o 
  -7   3   9        0.73        0.86      1.26 o 
  -6   3   9      518.67      535.30      6.99 o 
  -5   3   9       18.13       18.12      1.79 o 
  -4   3   9      737.18      806.15      7.92 o 
  -3   3   9      135.81      147.30      3.24 o 
  -2   3   9      602.08      609.55      7.18 o 
  -1   3   9      687.05      693.53      8.44 o 
   0   3   9      398.86      380.71      7.43 o 
   1   3   9        2.05        2.42      2.13 o 
   2   3   9      104.24      113.41      5.58 o 
   3   3   9        7.78       11.04      3.51 o 
   4   3   9       21.01       28.74      6.41 o 
   5   3   9       83.12      101.17      7.85 o 
   6   3   9      213.06      216.79     10.40 o 
   7   3   9        8.10        9.61      4.90 o 
   8   3   9        1.00        1.69      3.33 o 
   9   3   9        0.05       -3.55      5.52 o 
  10   3   9        1.59        0.71      4.98 o 
  11   3   9        0.78       -0.27      3.34 o 
  12   3   9        2.49       -0.24      4.21 o 
 -19   4   9       33.75       76.43      8.68 o 
 -18   4   9        0.87        0.51      2.60 o 
 -17   4   9        0.34        0.62      2.73 o 
 -16   4   9       15.62       14.68      5.67 o 
 -15   4   9       37.17       15.31     11.27 o 
 -14   4   9      132.63      164.25     10.80 o 
 -13   4   9      475.48      459.49     16.07 o 
 -12   4   9       62.14       61.73      8.52 o 
 -11   4   9      228.68      222.77      7.77 o 
 -10   4   9       12.21       16.66      3.91 o 
  -9   4   9       86.01      101.08      6.00 o 
  -8   4   9      340.38      341.00      8.84 o 
  -7   4   9       39.47       53.36      3.51 o 
  -6   4   9      334.09      385.94      6.87 o 
  -5   4   9     1004.58     1161.14     13.63 o 
  -4   4   9       32.82       32.96      3.02 o 
  -3   4   9        2.00        4.56      1.72 o 
  -2   4   9      424.27      421.25      7.06 o 
  -1   4   9      149.92      143.36      5.68 o 
   0   4   9      892.82      828.55     13.21 o 
   1   4   9      185.73      205.28      7.24 o 
   2   4   9        1.57        0.46      2.27 o 
   3   4   9      291.92      321.63     11.42 o 
   4   4   9       31.33       38.74      5.28 o 
   5   4   9      241.73      261.06     11.28 o 
   6   4   9       94.67      110.94      8.35 o 
   7   4   9       34.81       41.07     10.98 o 
   8   4   9       16.17       16.97      7.48 o 
   9   4   9       30.98       41.11     13.79 o 
  10   4   9       52.37       50.62     23.32 o 
  11   4   9       68.21       94.28      9.15 o 
 -18   5   9        5.78       -0.26      3.66 o 
 -17   5   9        1.87        0.45      3.04 o 
 -16   5   9        6.95        3.87      4.63 o 
 -15   5   9        5.31        4.02      4.98 o 
 -14   5   9        2.99        1.63      4.29 o 
 -13   5   9       29.67       36.26      7.65 o 
 -12   5   9      101.74      105.90      8.45 o 
 -11   5   9        0.12        0.31      2.90 o 
 -10   5   9      470.73      575.22     15.62 o 
  -9   5   9       19.34       32.92      4.70 o 
  -8   5   9        4.88       11.64      3.85 o 
  -7   5   9       31.43       32.14      4.39 o 
  -6   5   9       64.67       58.79      4.89 o 
  -5   5   9      223.96      207.60      7.81 o 
  -4   5   9      153.22      181.81      8.04 o 
  -3   5   9        0.54        1.74      2.09 o 
  -2   5   9       75.75       62.38      4.67 o 
  -1   5   9      462.10      474.39     11.24 o 
   0   5   9       58.54       63.74      5.43 o 
   1   5   9       86.23       89.56      6.17 o 
   2   5   9        0.22        2.70      3.19 o 
   3   5   9      108.66       96.12      6.90 o 
   4   5   9      103.28       84.77      7.36 o 
   5   5   9       11.58       16.14      5.70 o 
   6   5   9        7.42       -1.01      6.23 o 
   7   5   9       40.52       27.65     17.43 o 
   8   5   9        8.76        7.81      4.29 o 
   9   5   9       41.99       66.94     21.75 o 
  10   5   9        2.36        0.48      2.77 o 
  11   5   9        5.15       -0.26      2.80 o 
 -17   6   9        1.95       -0.14      3.47 o 
 -16   6   9        4.05        6.07      7.48 o 
 -15   6   9       30.08       38.89     11.74 o 
 -14   6   9        5.53       15.16      8.03 o 
 -13   6   9      142.34      159.50     11.46 o 
 -12   6   9        0.64        2.56      4.42 o 
 -11   6   9        0.38        0.11      2.47 o 
 -10   6   9        3.88        3.61      3.92 o 
  -9   6   9      128.02      112.63      8.08 o 
  -8   6   9      101.31      106.73      6.61 o 
  -7   6   9      199.40      196.72      8.14 o 
  -6   6   9       53.77       69.81      6.26 o 
  -5   6   9        1.67       -1.15      2.78 o 
  -4   6   9      233.64      237.36      9.38 o 
  -3   6   9      114.81      111.58      7.91 o 
  -2   6   9        0.47        0.30      2.20 o 
  -1   6   9      744.44      782.21     16.86 o 
   0   6   9       33.83       86.10     21.46 o 
   1   6   9      255.13      271.67      9.77 o 
   2   6   9        5.47       -0.73      3.02 o 
   3   6   9       87.08       96.00      6.98 o 
   4   6   9       12.28       15.63      4.71 o 
   5   6   9        0.90        0.28      2.45 o 
   6   6   9       53.64       52.45     21.97 o 
   7   6   9       22.88       15.79      6.38 o 
   8   6   9        6.04        1.90      3.16 o 
   9   6   9        0.11       -0.17      1.89 o 
  10   6   9        0.78        0.31      2.41 o 
 -16   7   9       17.04       13.59     13.89 o 
 -15   7   9       18.76       13.97     14.22 o 
 -14   7   9       35.83       43.45      7.07 o 
 -13   7   9       51.82       62.57     16.22 o 
 -12   7   9       31.26       23.86      7.52 o 
 -11   7   9       48.43       58.36     21.65 o 
 -10   7   9        0.00       -0.68      3.71 o 
  -9   7   9       16.74       28.77      7.14 o 
  -8   7   9      123.16      112.62      9.91 o 
  -7   7   9       38.07       39.33      9.49 o 
  -6   7   9      140.17      123.42      9.56 o 
  -5   7   9        7.55        9.01      5.00 o 
  -4   7   9        0.86        1.61      4.27 o 
  -3   7   9       53.59       74.49      8.52 o 
  -2   7   9      248.58      256.34     11.62 o 
  -1   7   9       24.35       23.75      5.16 o 
   0   7   9      563.30      627.96     19.22 o 
   1   7   9      173.78      172.10      9.64 o 
   2   7   9      378.56      425.68     14.14 o 
   3   7   9       49.45       39.36      9.48 o 
   4   7   9       80.54       78.91     19.21 o 
   5   7   9        3.58        1.39      3.35 o 
   6   7   9       22.04       13.29      7.49 o 
   7   7   9        8.79       -0.31      2.50 o 
   8   7   9        7.70        0.01      2.26 o 
   9   7   9        4.22        0.22      2.89 o 
 -15   8   9       13.61        6.04      6.21 o 
 -14   8   9        3.29        4.33      4.06 o 
 -13   8   9        0.04        2.81      4.63 o 
 -12   8   9        0.46       -0.74      3.69 o 
 -11   8   9        3.46       -1.23      4.72 o 
 -10   8   9        0.01        0.23      3.22 o 
  -9   8   9      100.32       94.33     11.94 o 
  -8   8   9       13.72       21.05      8.66 o 
  -7   8   9        0.00        0.78      4.92 o 
  -6   8   9       72.00       69.89     11.50 o 
  -5   8   9        8.83        9.41     11.45 o 
  -4   8   9       53.17       63.89      8.71 o 
  -3   8   9        3.17        6.18      5.06 o 
  -2   8   9       80.32       69.99      8.96 o 
  -1   8   9       52.24       53.25      8.26 o 
   0   8   9        0.02       -2.94      3.83 o 
   1   8   9        0.03       -0.83      3.49 o 
   2   8   9        0.10        0.60      3.26 o 
   3   8   9       29.20       25.02      7.01 o 
   4   8   9       30.87       27.44     12.41 o 
   5   8   9        0.14       -1.70      4.22 o 
   6   8   9        7.35       -0.05      3.13 o 
   7   8   9        0.03        0.11      2.24 o 
   8   8   9       15.53        0.32      4.37 o 
 -14   9   9       38.73       62.94     10.95 o 
 -13   9   9       33.77       18.20     13.65 o 
 -12   9   9       17.60       -0.45      3.03 o 
 -11   9   9       79.68      102.32     10.69 o 
 -10   9   9        3.56        2.73      5.31 o 
  -9   9   9       19.84       31.60      8.85 o 
  -8   9   9       94.83      119.49     12.93 o 
  -7   9   9       12.74       12.55     12.02 o 
  -6   9   9      152.49      176.72     14.53 o 
  -5   9   9       13.79       13.62      7.83 o 
  -4   9   9        0.51        0.41      4.42 o 
  -3   9   9       33.73       32.99     13.47 o 
  -2   9   9       19.56       16.01      8.38 o 
  -1   9   9       28.53       20.11      9.53 o 
   0   9   9      122.06      126.75      9.82 o 
   1   9   9       48.81       48.86      6.77 o 
   2   9   9      365.12      398.21     30.46 o 
   3   9   9        9.32        7.26      4.65 o 
   4   9   9       32.85       19.86     15.65 o 
   5   9   9        2.97        1.80      3.74 o 
   6   9   9        0.47        0.61      2.48 o 
 -11  10   9        1.35       -0.41      3.27 o 
 -10  10   9       12.16       -0.16      3.29 o 
  -9  10   9        1.28       -1.02      4.37 o 
  -8  10   9        5.58        0.17      3.65 o 
  -7  10   9        0.52        4.53      5.69 o 
  -6  10   9      102.12      140.62     12.82 o 
  -5  10   9       24.35       37.25      8.93 o 
  -4  10   9       17.76       33.58     11.97 o 
  -3  10   9        2.92       -0.41      4.63 o 
  -2  10   9        2.10        2.99      4.85 o 
  -1  10   9       28.68       20.08     15.45 o 
   0  10   9       10.63       -0.19      2.49 o 
   1  10   9       16.14       -0.02      2.80 o 
   2  10   9       19.57       -0.10      2.01 o 
   3  10   9        2.38        1.59      2.51 o 
   4  10   9        5.05        1.90      3.33 o 
  -8  11   9        0.17        0.17      3.43 o 
  -7  11   9        0.10        1.25      3.79 o 
  -6  11   9        0.10        0.11      2.87 o 
  -5  11   9        0.15        0.58      4.18 o 
  -4  11   9        2.37       -0.12      2.90 o 
  -3  11   9        0.23        0.32      3.14 o 
  -2  11   9        0.20       -0.32      4.61 o 
  -1  11   9        4.95        0.10      3.90 o 
   0  11   9        2.03       -0.12      3.71 o 
 -20   0  10        2.09       -0.12      4.44 o 
 -19   0  10        0.43       -0.77      4.16 o 
 -18   0  10        1.99       -2.61      3.87 o 
 -17   0  10        0.18        0.61      3.71 o 
 -16   0  10       17.28        8.67      5.25 o 
 -15   0  10      145.22      172.22     12.40 o 
 -14   0  10      206.52      239.97     14.91 o 
 -13   0  10       37.99       43.02      7.78 o 
 -12   0  10      317.54      331.20     15.72 o 
 -11   0  10     1035.30     1013.61     38.77 o 
 -10   0  10      936.65      906.57     28.48 o 
  -9   0  10     1842.96     1984.00     32.76 o 
  -8   0  10     1093.80     1059.95     21.87 o 
  -7   0  10     1222.18     1150.54     35.37 o 
  -6   0  10      688.34      734.78     12.28 o 
  -5   0  10     1789.49     1869.15     25.29 o 
  -4   0  10     1066.67     1065.93     15.91 o 
  -3   0  10      124.14      132.38      5.51 o 
  -2   0  10     3232.82     3284.74     44.44 o 
  -1   0  10     1456.07     1564.57     26.37 o 
   0   0  10     2395.62     2618.99     37.22 o 
   1   0  10       20.46       15.38      4.42 o 
   2   0  10      131.31      155.03     10.13 o 
   3   0  10       60.69       63.64      9.12 o 
   4   0  10        6.65        4.66      5.28 o 
   5   0  10      362.68      410.71     18.62 o 
   6   0  10        5.59        8.42      7.77 o 
   7   0  10        7.05        5.92      5.85 o 
   8   0  10       11.90       -0.24      3.58 o 
   9   0  10       35.81       17.28     16.65 o 
  10   0  10        0.21        1.77      4.02 o 
  11   0  10        8.13        2.27      4.00 o 
 -20   1  10        0.43        0.26      3.12 o 
 -19   1  10        2.04        1.14      2.42 o 
 -18   1  10       12.34        6.04      3.63 o 
 -17   1  10        0.91       -1.28      2.70 o 
 -16   1  10       24.09        8.86      4.16 o 
 -15   1  10        6.70        9.87      4.35 o 
 -14   1  10        0.76        1.48      2.90 o 
 -13   1  10       44.57       48.83      8.06 o 
 -12   1  10       83.81       66.54     11.80 o 
 -11   1  10       85.28      100.70      6.44 o 
 -10   1  10        0.10        1.11      2.42 o 
  -9   1  10      139.33      118.47      4.38 o 
  -8   1  10      333.99      373.38      6.60 o 
  -7   1  10      518.16      524.46      7.87 o 
  -6   1  10      559.19      645.89      8.04 o 
  -5   1  10      749.86      904.28     10.49 o 
  -4   1  10       39.70       44.81      2.63 o 
  -3   1  10      132.11      149.11      4.24 o 
  -2   1  10       29.88       22.42      2.42 o 
  -1   1  10       60.66       96.34      3.94 o 
   0   1  10      111.51      132.40      4.85 o 
   1   1  10      607.33      623.49     11.13 o 
   2   1  10      393.75      436.40     11.25 o 
   3   1  10      214.04      244.66      9.80 o 
   4   1  10      313.01      326.04     11.04 o 
   5   1  10        0.33        1.95      3.45 o 
   6   1  10       78.79      115.79      8.27 o 
   7   1  10        2.81        2.28      3.48 o 
   8   1  10       15.29        9.15      4.99 o 
   9   1  10       16.85       17.91      5.24 o 
  10   1  10        6.10        0.11      2.14 o 
  11   1  10        3.79        1.18      2.56 o 
 -20   2  10        4.03        0.11      2.12 o 
 -19   2  10        0.33      149.34     98.49 o 
 -18   2  10        7.00        5.62      3.55 o 
 -17   2  10        0.12       -0.04      2.15 o 
 -16   2  10       50.20       43.37     14.63 o 
 -15   2  10        0.05       -0.96      2.73 o 
 -14   2  10       62.24       73.62      7.11 o 
 -13   2  10       66.29       59.79      7.27 o 
 -12   2  10      151.86      143.33      8.98 o 
 -11   2  10        2.83        3.10      3.05 o 
 -10   2  10      107.14       94.74      6.16 o 
  -9   2  10      249.33      221.01      6.09 o 
  -8   2  10       20.39       25.57      2.29 o 
  -7   2  10      422.70      396.62      5.82 o 
  -6   2  10       27.81       23.30      2.24 o 
  -5   2  10        8.01        4.58      1.36 o 
  -4   2  10       27.92       20.32      1.96 o 
  -3   2  10       18.86       23.81      2.37 o 
  -2   2  10        2.29        1.98      1.45 o 
  -1   2  10      122.76      103.11      3.73 o 
   0   2  10       46.63       43.08      3.67 o 
   1   2  10      182.31      233.01     22.38 o 
   2   2  10       42.02       29.92      4.10 o 
   3   2  10       43.27       64.22      5.53 o 
   4   2  10      100.38      122.15      8.19 o 
   5   2  10        8.10        5.58      3.58 o 
   6   2  10       75.46       85.61      6.60 o 
   7   2  10        4.31        0.88      3.78 o 
   8   2  10       25.68        6.97      7.55 o 
   9   2  10        0.02        0.49      3.43 o 
  10   2  10       13.35       -0.01      2.67 o 
  11   2  10        0.65        0.12      2.53 o 
 -19   3  10       10.47       -0.47      2.28 o 
 -18   3  10       28.09       43.47     19.42 o 
 -17   3  10       34.86       38.92     15.29 o 
 -16   3  10        0.38        0.24      2.81 o 
 -15   3  10       14.45        6.22      5.18 o 
 -14   3  10       28.02       32.39      6.41 o 
 -13   3  10      595.29      717.15     16.46 o 
 -12   3  10        9.63       14.82      4.63 o 
 -11   3  10     1092.78     1049.78     21.64 o 
 -10   3  10       31.22       32.04      4.21 o 
  -9   3  10      154.86      175.42      4.99 o 
  -8   3  10        0.25        1.91      1.73 o 
  -7   3  10        1.03        1.98      1.56 o 
  -6   3  10      269.00      255.92      5.01 o 
  -5   3  10      150.64      171.23      4.09 o 
  -4   3  10        2.73        4.46      1.32 o 
  -3   3  10     1202.70     1141.34     11.89 o 
  -2   3  10       54.79       34.69      3.00 o 
  -1   3  10      211.79      207.66      6.58 o 
   0   3  10      105.70      116.62      7.13 o 
   1   3  10        1.90        3.35      5.65 o 
   2   3  10      108.02      114.94      7.80 o 
   3   3  10      434.34      462.18     16.09 o 
   4   3  10      200.70      227.47     13.63 o 
   5   3  10      427.94      507.74     15.36 o 
   6   3  10       20.86       20.19      5.89 o 
   7   3  10        0.52        0.14      2.56 o 
   8   3  10       52.70       20.28     15.24 o 
   9   3  10       10.35        0.53      4.74 o 
  10   3  10        0.94        0.31      3.55 o 
  11   3  10       36.32       55.51     40.62 o 
 -19   4  10        7.24       -0.02      1.76 o 
 -18   4  10        1.61        0.04      1.80 o 
 -17   4  10        0.01       -0.74      2.91 o 
 -16   4  10        0.95        0.33      3.13 o 
 -15   4  10       99.49      116.36      8.86 o 
 -14   4  10       70.36       55.45      7.20 o 
 -13   4  10       43.63       35.50      7.81 o 
 -12   4  10      139.83      123.14      8.65 o 
 -11   4  10       13.72       15.85      4.28 o 
 -10   4  10       47.53       77.25      5.97 o 
  -9   4  10       21.30       24.89      4.40 o 
  -8   4  10        4.00        3.23      3.49 o 
  -7   4  10      625.30      640.93     11.86 o 
  -6   4  10       29.89       35.38      3.91 o 
  -5   4  10        3.52        3.03      2.28 o 
  -4   4  10       32.75       26.59      2.88 o 
  -3   4  10      751.14      745.67     11.33 o 
  -2   4  10       11.48       14.97      2.90 o 
  -1   4  10        0.12        1.46      2.21 o 
   0   4  10       94.25       95.95      5.90 o 
   1   4  10       73.13       86.31      8.24 o 
   2   4  10        4.91       11.41      5.46 o 
   3   4  10       16.72       22.11      5.55 o 
   4   4  10      250.29      292.62     14.22 o 
   5   4  10       62.37       66.77      7.49 o 
   6   4  10        2.03        5.27      4.99 o 
   7   4  10       53.33       51.17     13.66 o 
   8   4  10       12.10       12.15      5.47 o 
   9   4  10       29.04       27.10     13.08 o 
  10   4  10        1.08       -0.19      3.17 o 
 -18   5  10        0.39        0.09      1.84 o 
 -17   5  10        3.02       -0.02      2.28 o 
 -16   5  10       19.79        9.60      8.52 o 
 -15   5  10        5.73        6.38      5.08 o 
 -14   5  10        4.87        5.69      5.19 o 
 -13   5  10      138.87      153.37     11.41 o 
 -12   5  10       28.78       28.73      6.05 o 
 -11   5  10      850.16      860.96     20.80 o 
 -10   5  10        3.87        6.89      3.97 o 
  -9   5  10      335.19      321.42     10.65 o 
  -8   5  10      108.48       87.39      6.13 o 
  -7   5  10       24.25       23.92      4.31 o 
  -6   5  10      463.62      475.74     13.55 o 
  -5   5  10       43.23       36.75      5.30 o 
  -4   5  10      562.65      582.80     14.39 o 
  -3   5  10       63.64       70.06      5.37 o 
  -2   5  10       25.17       38.75      4.77 o 
  -1   5  10       10.06       12.39      3.83 o 
   0   5  10      134.53      118.88      7.02 o 
   1   5  10       44.69       37.73      5.25 o 
   2   5  10       53.18       62.31      6.87 o 
   3   5  10       49.00       43.08      8.39 o 
   4   5  10        0.36        2.40      3.79 o 
   5   5  10       57.10       70.24     24.57 o 
   6   5  10       69.06       78.39      7.44 o 
   7   5  10      118.78      136.69     38.08 o 
   8   5  10        2.61        1.19      3.51 o 
   9   5  10        0.12        0.44      3.17 o 
  10   5  10        0.33       -0.05      2.74 o 
 -17   6  10       15.93       10.82     10.96 o 
 -16   6  10        0.45        1.21      4.59 o 
 -15   6  10       19.29       18.64      9.30 o 
 -14   6  10       14.40       13.49      6.66 o 
 -13   6  10       22.75       17.94      8.43 o 
 -12   6  10       18.99       15.39      6.84 o 
 -11   6  10       33.18       28.52      5.88 o 
 -10   6  10        3.50        4.46      4.06 o 
  -9   6  10        4.95        8.46      3.82 o 
  -8   6  10        0.81       -0.40      2.62 o 
  -7   6  10      141.81      158.04      7.60 o 
  -6   6  10       42.75       59.56      6.26 o 
  -5   6  10       35.27       45.74      5.78 o 
  -4   6  10       25.40       23.57      5.54 o 
  -3   6  10        0.44        3.87      3.65 o 
  -2   6  10       80.38       71.18      5.96 o 
  -1   6  10      289.17      284.40     10.51 o 
   0   6  10       34.54       43.66      6.19 o 
   1   6  10      293.77      337.85     19.19 o 
   2   6  10        1.94        0.71      2.69 o 
   3   6  10       27.87       22.40      5.00 o 
   4   6  10       10.20       15.52      6.22 o 
   5   6  10        4.17        2.58      3.40 o 
   6   6  10        6.60        8.49      3.69 o 
   7   6  10        8.87       11.84      5.76 o 
   8   6  10        1.19       -0.17      2.56 o 
   9   6  10        1.98        2.13      2.86 o 
 -16   7  10        0.54        0.68      3.89 o 
 -15   7  10        2.93        4.65      5.45 o 
 -14   7  10        8.40        7.77      4.64 o 
 -13   7  10        0.91        0.85      3.89 o 
 -12   7  10        1.16        0.40      3.45 o 
 -11   7  10       12.52        7.15      5.26 o 
 -10   7  10       51.81       32.07     12.15 o 
  -9   7  10        0.83       -1.06      4.27 o 
  -8   7  10      110.18      113.50     12.53 o 
  -7   7  10       84.81       88.28      8.85 o 
  -6   7  10       12.49       14.13      6.29 o 
  -5   7  10        2.95       -0.63      4.06 o 
  -4   7  10       81.13       97.89      7.85 o 
  -3   7  10        6.47       12.57      4.78 o 
  -2   7  10       23.25       31.21      6.47 o 
  -1   7  10        6.60        5.55      4.15 o 
   0   7  10       27.50       36.03      5.56 o 
   1   7  10       27.21       25.59      5.23 o 
   2   7  10       33.83       41.88      7.50 o 
   3   7  10       30.41       30.58      5.94 o 
   4   7  10        0.77        1.59      3.12 o 
   5   7  10        8.16        3.47      3.04 o 
   6   7  10        7.59        2.39      3.03 o 
   7   7  10        3.28        0.34      1.93 o 
   8   7  10        3.39        0.11      2.75 o 
 -15   8  10        1.48        0.46      3.14 o 
 -14   8  10        2.44       -0.88      2.86 o 
 -13   8  10        9.36        6.81      4.41 o 
 -12   8  10       32.34        3.59      5.92 o 
 -11   8  10        0.08       -0.05      2.65 o 
 -10   8  10      156.39      167.82     13.81 o 
  -9   8  10       32.59       46.90     10.01 o 
  -8   8  10      329.59      373.55     22.58 o 
  -7   8  10      167.79      179.52     14.84 o 
  -6   8  10       15.63       21.42     10.45 o 
  -5   8  10      272.47      295.65     14.23 o 
  -4   8  10        3.08        1.92      4.16 o 
  -3   8  10      208.25      228.02     12.80 o 
  -2   8  10       55.72       20.12     20.70 o 
  -1   8  10       20.97       19.62      9.00 o 
   0   8  10      158.70      186.91     11.11 o 
   1   8  10        3.51        0.50      2.72 o 
   2   8  10        2.51        3.68      3.72 o 
   3   8  10       10.15        8.14      4.27 o 
   4   8  10       23.25       17.60      8.91 o 
   5   8  10        1.39        0.18      2.57 o 
   6   8  10        0.07       -0.15      2.14 o 
 -13   9  10        9.03        6.00      5.34 o 
 -12   9  10        0.20        0.10      1.91 o 
 -11   9  10        0.52       -0.48      3.74 o 
 -10   9  10        6.38       11.03      6.52 o 
  -9   9  10        0.07        3.25      7.78 o 
  -8   9  10       23.90       21.84      7.88 o 
  -7   9  10        3.40       -0.66      4.51 o 
  -6   9  10       24.47       25.90      8.51 o 
  -5   9  10        6.54       11.88      7.22 o 
  -4   9  10      149.97      181.23     18.98 o 
  -3   9  10        0.05       -0.11      4.03 o 
  -2   9  10       42.27       35.06     15.12 o 
  -1   9  10        0.03        1.95      3.75 o 
   0   9  10       14.93       14.22      5.26 o 
   1   9  10       14.44       10.05      5.26 o 
   2   9  10       15.54        3.88      3.73 o 
   3   9  10        5.62        0.93      3.55 o 
   4   9  10       12.36       15.16     12.17 o 
   5   9  10        2.35        1.67      3.36 o 
 -11  10  10        0.31        0.16      2.73 o 
 -10  10  10       50.24       81.69      9.07 o 
  -9  10  10        0.31        0.12      3.18 o 
  -8  10  10        8.18       -1.50      4.62 o 
  -7  10  10        3.53       -1.25      4.64 o 
  -6  10  10        3.46        0.79      4.40 o 
  -5  10  10        0.26        0.99      4.49 o 
  -4  10  10        2.11       -0.85      4.23 o 
  -3  10  10        7.89        0.04      3.09 o 
  -2  10  10        0.04        0.22      2.34 o 
  -1  10  10        0.53        0.15      2.52 o 
   1  10  10        2.60       -0.13      2.63 o 
   2  10  10      101.30      152.82      9.26 o 
  -5  11  10       19.04       -0.24      2.90 o 
  -4  11  10       35.96       41.83     30.85 o 
  -3  11  10        3.74        0.18      2.53 o 
 -20   1  11        1.60        0.13      2.28 o 
 -19   1  11       17.42        4.97      5.50 o 
 -18   1  11        1.18        1.47      2.42 o 
 -17   1  11       20.65       23.78      5.74 o 
 -16   1  11      141.74      166.85      8.90 o 
 -15   1  11       12.31       18.99      5.13 o 
 -14   1  11      275.06      230.18      9.93 o 
 -13   1  11      261.46      306.71     10.94 o 
 -12   1  11       40.34       25.73      4.88 o 
 -11   1  11     1137.37     1220.21     24.83 o 
 -10   1  11      138.48      131.47      8.13 o 
  -9   1  11     1044.32     1030.87     20.77 o 
  -8   1  11      865.75      946.55     26.41 o 
  -7   1  11       75.96       87.45      3.75 o 
  -6   1  11      283.28      294.46      7.10 o 
  -5   1  11      439.58      461.35      8.20 o 
  -4   1  11       48.49       41.85      2.84 o 
  -3   1  11       56.15       40.99      2.87 o 
  -2   1  11      457.51      472.61      7.29 o 
  -1   1  11       15.22       14.48      2.99 o 
   0   1  11     2201.61     2302.36     36.70 o 
   1   1  11        0.63        1.80      3.31 o 
   2   1  11     1140.72     1177.43     23.58 o 
   3   1  11        4.78        5.34      3.76 o 
   4   1  11        3.75        2.86      4.09 o 
   5   1  11      115.47      138.99     14.67 o 
   6   1  11       15.80        6.46      5.19 o 
   7   1  11       88.54      112.34     20.07 o 
   8   1  11       66.07       79.24      6.91 o 
   9   1  11       14.45        3.59      3.27 o 
  10   1  11        1.48       -0.14      1.55 o 
 -20   2  11        0.06        0.07      1.85 o 
 -19   2  11        0.21        0.08      1.93 o 
 -18   2  11        6.92        2.71      3.50 o 
 -17   2  11        0.16        1.76      3.66 o 
 -16   2  11        0.10        0.66      2.78 o 
 -15   2  11       15.22       13.03      5.02 o 
 -14   2  11       53.71       75.87      6.95 o 
 -13   2  11       31.43       28.53      5.28 o 
 -12   2  11      309.07      283.39      9.99 o 
 -11   2  11        0.17       -1.30      2.98 o 
 -10   2  11      510.55      473.30     11.81 o 
  -9   2  11      148.13      136.01      8.04 o 
  -8   2  11      490.81      543.00      9.69 o 
  -7   2  11        1.20       -1.13      1.92 o 
  -6   2  11      581.92      584.80      8.59 o 
  -5   2  11        7.51        4.36      1.60 o 
  -4   2  11      156.32      148.49      4.50 o 
  -3   2  11       53.29       45.13      2.87 o 
  -2   2  11       33.03       21.48      2.83 o 
  -1   2  11      298.33      343.60     15.37 o 
   0   2  11       13.40        9.03      2.95 o 
   1   2  11      201.01      224.51     10.17 o 
   2   2  11      314.84      325.46     11.24 o 
   3   2  11       43.40       40.12      5.67 o 
   4   2  11      296.50      337.09     11.72 o 
   5   2  11       27.91       29.19      7.90 o 
   6   2  11       61.49       44.53     29.62 o 
   7   2  11        3.12        0.33      3.22 o 
   8   2  11       24.62        9.66      8.27 o 
   9   2  11        0.06        0.23      2.52 o 
  10   2  11       23.31       -0.03      2.56 o 
 -19   3  11        1.69        0.19      2.10 o 
 -18   3  11        2.18        0.12      2.34 o 
 -17   3  11        5.79        1.84      3.57 o 
 -16   3  11       22.05        5.82      4.90 o 
 -15   3  11        0.38        0.07      2.85 o 
 -14   3  11       11.46        9.72      4.51 o 
 -13   3  11        4.76        8.33      4.34 o 
 -12   3  11      129.38      163.72      8.36 o 
 -11   3  11       30.98       27.41      4.94 o 
 -10   3  11      147.95      150.52      7.00 o 
  -9   3  11       77.29       82.12      5.22 o 
  -8   3  11       84.65       90.26      4.14 o 
  -7   3  11       49.32       42.65      3.32 o 
  -6   3  11      296.95      308.34      7.21 o 
  -5   3  11      527.96      531.53     10.84 o 
  -4   3  11      572.52      589.56     11.65 o 
  -3   3  11       14.59       15.32      2.94 o 
  -2   3  11      154.89      178.02      8.21 o 
  -1   3  11        1.12        0.81      3.04 o 
   0   3  11        7.92        1.59      3.60 o 
   1   3  11        8.67       15.26      5.59 o 
   2   3  11        0.22       -3.57      3.83 o 
   3   3  11        1.84       -0.27      2.89 o 
   4   3  11        0.21        2.48      3.81 o 
   5   3  11        0.84        3.52      4.35 o 
   6   3  11        5.38        3.90      4.32 o 
   7   3  11       45.90       28.23     13.93 o 
   8   3  11       10.29        0.06      2.31 o 
   9   3  11        3.05        0.06      2.09 o 
  10   3  11        1.72        0.17      2.81 o 
 -19   4  11       13.28       -0.06      2.16 o 
 -18   4  11        4.13       -0.98      2.70 o 
 -17   4  11       38.15       14.12      9.82 o 
 -16   4  11       27.04        9.66      7.60 o 
 -14   4  11      169.75      224.56     16.02 o 
 -13   4  11      430.72      444.37     15.94 o 
 -12   4  11      171.47      174.46     11.69 o 
 -11   4  11      104.01       98.94      7.47 o 
 -10   4  11       65.30       54.81      6.32 o 
  -9   4  11       62.40       59.94      5.60 o 
  -8   4  11       48.16       47.93      5.22 o 
  -7   4  11      297.53      277.26      8.99 o 
  -6   4  11       83.38       84.05      5.74 o 
  -5   4  11      142.44      128.02      5.73 o 
  -4   4  11       57.74       62.19      5.15 o 
  -3   4  11      273.64      252.13      8.18 o 
  -2   4  11        3.80        2.83      3.29 o 
  -1   4  11      584.02      592.11     21.10 o 
   0   4  11       75.69       76.07      7.07 o 
   1   4  11      582.10      612.83     16.44 o 
   2   4  11       33.47       35.71      7.24 o 
   3   4  11      694.56      831.95     23.57 o 
   4   4  11       11.76       13.10      5.17 o 
   5   4  11       86.52      113.96     10.10 o 
   6   4  11        3.04        3.74      3.81 o 
   7   4  11        8.65        5.62      3.90 o 
   8   4  11       10.47        7.31      4.24 o 
   9   4  11        0.01        0.44      3.49 o 
 -18   5  11        2.12       -0.04      1.72 o 
 -17   5  11        4.71       -0.02      2.17 o 
 -16   5  11        0.29        0.59      4.57 o 
 -15   5  11        0.08        2.47      5.08 o 
 -14   5  11       11.68        0.56      4.42 o 
 -13   5  11       59.93       34.00     23.76 o 
 -12   5  11       36.44       34.34      7.37 o 
 -11   5  11        6.70        7.16      4.53 o 
 -10   5  11       75.96       84.29      7.23 o 
  -9   5  11      282.84      288.26     10.61 o 
  -8   5  11       83.05      101.79      6.77 o 
  -7   5  11       26.41       23.87      4.49 o 
  -6   5  11        1.77        5.56      3.65 o 
  -5   5  11        4.64        7.87      4.02 o 
  -4   5  11      420.37      443.38     13.20 o 
  -3   5  11       74.32       97.52      8.73 o 
  -2   5  11     1371.78     1375.29     29.73 o 
  -1   5  11        2.36        0.06      2.40 o 
   0   5  11      564.36      569.32     18.60 o 
   1   5  11        0.38        2.68      3.86 o 
   2   5  11      253.31      279.60     13.95 o 
   3   5  11       95.44      110.94      8.73 o 
   4   5  11        0.66        2.49      4.46 o 
   5   5  11        0.62        1.37      3.38 o 
   6   5  11        5.07        4.08      3.67 o 
   7   5  11        7.86        6.93      4.17 o 
   8   5  11        0.17        0.05      2.35 o 
   9   5  11        0.14       -0.06      2.47 o 
 -17   6  11        3.97        1.81      4.30 o 
 -16   6  11        0.30       -0.17      2.19 o 
 -15   6  11       16.96       12.46      6.84 o 
 -14   6  11        1.17       -0.23      2.91 o 
 -13   6  11        2.69        0.54      3.29 o 
 -12   6  11        4.20        2.55      4.29 o 
 -10   6  11        0.23        1.96      3.87 o 
  -9   6  11      310.09      324.69     11.63 o 
  -8   6  11        1.33        2.82      3.15 o 
  -7   6  11      279.70      284.69     11.18 o 
  -6   6  11        8.68       13.32      4.61 o 
  -5   6  11      318.18      345.03     13.03 o 
  -4   6  11        0.05       -0.44      3.01 o 
  -3   6  11       43.28       55.30      6.74 o 
  -2   6  11       12.19       16.48      5.10 o 
  -1   6  11       58.63       61.29      7.53 o 
   0   6  11        8.11        7.02      6.27 o 
   1   6  11       79.85      106.81      8.30 o 
   2   6  11        3.41        4.57      4.18 o 
   3   6  11        4.57        6.49      4.69 o 
   4   6  11        1.76        3.96      3.87 o 
   5   6  11       26.23       17.23      4.94 o 
   6   6  11        6.63        6.31      4.13 o 
   7   6  11       12.55        0.33      3.28 o 
   8   6  11       20.10       14.15      9.97 o 
 -16   7  11       24.67       17.33     14.37 o 
 -15   7  11        3.73        2.93      4.86 o 
 -14   7  11        7.81        7.43      4.29 o 
 -13   7  11       15.51        5.44      4.71 o 
 -12   7  11        3.22        0.62      3.41 o 
 -11   7  11        9.67        2.01      4.56 o 
 -10   7  11       54.16       45.51     17.71 o 
  -9   7  11       39.27       28.39     24.61 o 
  -8   7  11      192.84      199.60     12.34 o 
  -7   7  11      171.25      185.28      9.72 o 
  -6   7  11      401.29      403.37     14.44 o 
  -5   7  11       97.51      123.85      8.65 o 
  -4   7  11      492.70      514.16     15.29 o 
  -3   7  11        0.20        4.31      5.58 o 
  -2   7  11      511.55      572.66     18.55 o 
  -1   7  11       18.81       11.45      5.96 o 
   0   7  11      465.13      539.48     14.49 o 
   1   7  11        6.18        8.57      4.01 o 
   2   7  11       93.88      118.38      7.42 o 
   3   7  11        1.27        2.14      2.99 o 
   4   7  11       23.82       16.70      6.30 o 
   6   7  11        2.80       -0.01      2.15 o 
   7   7  11       15.44       -0.04      2.52 o 
 -15   8  11        1.30        0.78      2.96 o 
 -14   8  11        3.59        0.83      2.42 o 
 -13   8  11        0.25       -1.38      3.21 o 
 -12   8  11        5.67        2.24      3.68 o 
 -11   8  11        1.06        0.26      2.90 o 
 -10   8  11        4.78       10.00      6.57 o 
  -9   8  11       31.32       23.97      8.04 o 
  -8   8  11        0.38        3.57      5.71 o 
  -7   8  11       28.13       33.59      9.08 o 
  -6   8  11       67.24       74.52     27.64 o 
  -5   8  11      140.90      157.38     10.82 o 
  -4   8  11       31.83       16.86     14.64 o 
  -3   8  11        0.38        0.33      3.31 o 
  -2   8  11       22.00       16.76      7.59 o 
  -1   8  11       49.58       57.59     20.83 o 
   0   8  11       70.95       72.59      7.64 o 
   1   8  11       10.59       10.09      4.35 o 
   2   8  11       10.66        7.43      3.95 o 
   3   8  11       17.04        3.90      3.80 o 
   4   8  11        0.68       -0.17      2.14 o 
   5   8  11        2.55        0.22      3.09 o 
 -13   9  11       21.52       -0.36      7.09 o 
 -12   9  11        1.04        0.66      4.15 o 
 -10   9  11        2.16        0.21      3.42 o 
  -9   9  11        0.17       -1.36      4.59 o 
  -8   9  11        1.73        1.00      4.19 o 
  -7   9  11        2.32        4.25      5.62 o 
  -6   9  11      104.47      120.05     12.14 o 
  -5   9  11       13.78       14.27      8.96 o 
  -4   9  11       58.77       62.05     20.52 o 
  -3   9  11        2.08       -1.49      4.12 o 
  -2   9  11       53.00       74.14      7.77 o 
  -1   9  11       87.43       91.00      7.84 o 
   0   9  11       91.55      128.68      8.81 o 
   1   9  11       33.21       12.88      9.67 o 
   2   9  11       95.47      111.31     18.28 o 
   3   9  11        0.49        0.47      2.03 o 
  -9  10  11        0.51       -0.17      2.98 o 
  -8  10  11       54.55       84.35      9.79 o 
  -6  10  11       16.63       -0.60      3.88 o 
  -5  10  11        1.84       -0.27      3.47 o 
  -4  10  11       10.92        0.18      3.30 o 
  -3  10  11        5.61        0.30      2.92 o 
  -2  10  11        7.09        0.68      2.94 o 
  -1  10  11        2.65       -0.41      2.17 o 
   0  10  11        0.27       -0.43      2.83 o 
   1  10  11        0.90        1.82      3.77 o 
 -20   0  12        2.40        0.08      3.93 o 
 -19   0  12       24.58       -0.10      2.06 o 
 -18   0  12        1.40        6.58      6.54 o 
 -17   0  12       15.96       18.04     18.57 o 
 -16   0  12        0.68        7.89      6.47 o 
 -15   0  12       25.19       18.24      7.95 o 
 -14   0  12        1.34        0.82      4.75 o 
 -13   0  12      999.38     1034.95     48.41 o 
 -12   0  12      474.16      506.67     21.40 o 
 -11   0  12      174.50      200.04     16.60 o 
 -10   0  12      283.08      284.49     15.75 o 
  -9   0  12      403.74      415.29     17.96 o 
  -8   0  12     2394.90     2511.34     59.18 o 
  -7   0  12      323.31      257.14     26.27 o 
  -6   0  12       63.92       75.48      5.43 o 
  -5   0  12        2.00        2.76      2.75 o 
  -4   0  12        9.47       16.28      5.92 o 
  -3   0  12      994.35     1096.27     29.06 o 
  -2   0  12       35.08       41.90      6.53 o 
  -1   0  12      320.49      307.02     11.66 o 
   0   0  12      423.72      470.27     14.96 o 
   1   0  12      281.46      305.09     12.50 o 
   2   0  12      176.61      150.53     28.96 o 
   3   0  12       81.92       78.84     10.56 o 
   4   0  12      667.66      774.30     27.68 o 
   5   0  12       46.47       38.52     29.81 o 
   6   0  12       15.69       24.34     20.53 o 
   7   0  12       19.53       20.92     17.31 o 
   8   0  12        2.48       -0.76      3.72 o 
   9   0  12        1.34        1.07      3.31 o 
 -20   1  12        0.56        0.14      2.85 o 
 -19   1  12        0.05       -0.07      1.95 o 
 -18   1  12       10.24        8.07      3.69 o 
 -17   1  12       22.96       33.27      7.13 o 
 -16   1  12        0.29       -0.17      2.42 o 
 -15   1  12       33.69       38.56     15.03 o 
 -14   1  12      127.90      157.76     10.01 o 
 -13   1  12       46.14       40.59      6.74 o 
 -12   1  12      197.61      199.75     10.40 o 
 -11   1  12      251.91      279.28     12.38 o 
 -10   1  12       61.69       67.87     15.31 o 
  -9   1  12        8.84        6.69      3.90 o 
  -8   1  12       59.22       70.05      5.64 o 
  -7   1  12      115.10      139.08      6.23 o 
  -6   1  12       72.69       48.77      4.52 o 
  -5   1  12        4.25        6.02      2.57 o 
  -4   1  12      162.10      161.62      5.40 o 
  -3   1  12       42.09       49.41      4.10 o 
  -2   1  12       74.98       87.98      5.50 o 
  -1   1  12        5.93        9.52      4.05 o 
   0   1  12      183.46      170.56      9.45 o 
   1   1  12      583.30      592.62     13.90 o 
   2   1  12      375.56      418.91     15.76 o 
   3   1  12      239.73      329.13     19.70 o 
   4   1  12      110.84      119.37      8.79 o 
   5   1  12       21.52        7.39      5.93 o 
   6   1  12        3.79       -0.34      2.71 o 
   7   1  12       83.73      103.39      7.45 o 
   8   1  12        0.11        0.22      2.45 o 
   9   1  12       14.57        1.18      2.18 o 
 -19   2  12        0.43        0.17      1.97 o 
 -18   2  12        8.34        1.72      3.14 o 
 -17   2  12        1.67       -0.36      2.34 o 
 -16   2  12       14.55        3.10      3.75 o 
 -15   2  12       48.85       17.80     10.59 o 
 -14   2  12       50.39       50.09      7.11 o 
 -13   2  12        5.01        0.86      4.09 o 
 -12   2  12       16.14       17.52      5.95 o 
 -11   2  12       51.82       49.35      8.24 o 
 -10   2  12      288.58      270.04     10.98 o 
  -9   2  12       16.66       15.52      3.91 o 
  -8   2  12        9.82       10.67      3.46 o 
  -7   2  12        6.06        6.40      3.07 o 
  -6   2  12        0.27        1.47      2.07 o 
  -5   2  12      156.11      157.91      5.91 o 
  -4   2  12        1.65        2.69      1.86 o 
  -3   2  12        6.12        8.78      2.86 o 
  -2   2  12      180.71      178.30      8.55 o 
  -1   2  12      250.73      278.95      9.96 o 
   0   2  12      245.59      247.26      9.89 o 
   1   2  12       39.19       48.89      6.02 o 
   2   2  12      282.87      308.95     11.60 o 
   3   2  12      139.21      169.16     12.56 o 
   4   2  12       85.77      102.48      8.39 o 
   5   2  12        6.25        0.29      3.35 o 
   6   2  12        6.55        0.13      2.87 o 
   7   2  12        0.40        2.24      3.98 o 
   8   2  12        8.33        0.18      2.93 o 
   9   2  12        1.54        0.11      1.81 o 
 -19   3  12       17.68       -0.53      2.31 o 
 -18   3  12        1.82        0.24      2.27 o 
 -17   3  12        4.33        0.73      3.10 o 
 -16   3  12        4.32        2.64      4.17 o 
 -15   3  12       23.64        6.91      4.88 o 
 -14   3  12        2.74        0.54      2.82 o 
 -13   3  12      337.06      376.32     13.79 o 
 -12   3  12       10.10        2.73      3.43 o 
 -11   3  12     1279.54     1346.33     39.53 o 
 -10   3  12        0.24        0.49      2.25 o 
  -9   3  12      928.76      949.27     23.23 o 
  -8   3  12       53.33       62.99      6.53 o 
  -7   3  12      524.35      485.23     14.18 o 
  -6   3  12       77.01       85.51      6.58 o 
  -5   3  12      672.72      726.73     17.38 o 
  -4   3  12      109.71      129.19      6.89 o 
  -3   3  12      273.41      272.35     21.83 o 
  -2   3  12      142.84      125.25     11.81 o 
  -1   3  12       34.43       53.10      8.44 o 
   0   3  12      751.25      803.98     34.94 o 
   1   3  12      261.80      324.38     12.40 o 
   2   3  12       91.22      101.25      9.51 o 
   3   3  12       41.44       25.00      6.83 o 
   4   3  12      134.43      181.04     11.82 o 
   5   3  12      139.98      164.29      9.59 o 
   6   3  12       64.20       61.77     15.96 o 
   7   3  12       56.12       51.16     28.15 o 
   8   3  12       10.29       -0.17      2.70 o 
   9   3  12       17.22        0.61      3.38 o 
 -19   4  12        2.12        0.46      3.25 o 
 -18   4  12        0.04        0.49      1.90 o 
 -17   4  12        1.28        0.35      3.06 o 
 -16   4  12        0.07        0.17      3.05 o 
 -15   4  12        4.75        1.25      3.99 o 
 -14   4  12        1.74        1.39      4.12 o 
 -13   4  12        6.84        1.85      3.69 o 
 -12   4  12       29.95       20.99      6.36 o 
 -11   4  12        2.58        0.18      2.31 o 
 -10   4  12        5.45       -0.44      2.41 o 
  -9   4  12        0.04        1.42      2.76 o 
  -8   4  12      260.67      259.63     10.83 o 
  -7   4  12       40.77       52.66      6.05 o 
  -6   4  12        2.45       -0.57      2.69 o 
  -5   4  12        7.89       17.37      5.79 o 
  -4   4  12       84.29       91.39      8.80 o 
  -3   4  12      100.97      108.25      8.12 o 
  -2   4  12       67.42       63.75      6.67 o 
  -1   4  12      223.82      216.67     11.00 o 
   0   4  12       14.50       22.58      6.49 o 
   1   4  12      233.63      252.13     11.60 o 
   2   4  12       56.12       62.19      8.79 o 
   3   4  12      232.11      294.36     37.27 o 
   4   4  12       58.48       78.65      9.02 o 
   5   4  12        3.52        5.24      4.87 o 
   6   4  12        1.68       -0.86      3.57 o 
   7   4  12        0.50        1.18      2.55 o 
   8   4  12        1.97       -0.07      2.87 o 
 -18   5  12        1.64       -0.13      3.24 o 
 -17   5  12       22.98       12.43     12.02 o 
 -16   5  12        7.57        2.72      3.95 o 
 -15   5  12        4.07        2.36      4.13 o 
 -14   5  12        0.58        1.60      4.03 o 
 -13   5  12      101.86      106.98      9.99 o 
 -12   5  12      122.66      145.24      9.17 o 
 -11   5  12      275.58      316.26     11.10 o 
 -10   5  12       58.38       80.53      6.85 o 
  -9   5  12      158.24      168.09      8.54 o 
  -8   5  12       73.69       82.23      6.52 o 
  -7   5  12       54.88       64.45      5.81 o 
  -6   5  12      313.57      347.91     12.11 o 
  -5   5  12      133.22      141.91     10.33 o 
  -4   5  12      192.10      205.37     11.83 o 
  -3   5  12      392.96      465.74     17.00 o 
  -2   5  12       96.92      103.82      8.13 o 
  -1   5  12       79.88       77.66      7.66 o 
   0   5  12       35.24       46.69      7.88 o 
   1   5  12       80.47       81.60     10.27 o 
   2   5  12      103.53      154.39     11.25 o 
   3   5  12       58.94       81.59      9.13 o 
   4   5  12       12.23        8.41      5.23 o 
   5   5  12       92.04      108.63     12.02 o 
   6   5  12        0.41        1.69      3.17 o 
   7   5  12       45.54       81.58      7.09 o 
   8   5  12        2.43        0.01      2.14 o 
 -17   6  12        5.20        1.67      3.78 o 
 -16   6  12        0.34        0.03      1.83 o 
 -15   6  12        0.85        0.24      2.67 o 
 -14   6  12        2.34        0.48      3.24 o 
 -13   6  12       11.82        1.54      3.93 o 
 -12   6  12       34.43        3.30      3.97 o 
 -11   6  12        0.03        0.89      3.12 o 
 -10   6  12        0.42       -0.04      1.94 o 
  -9   6  12       47.25       49.89      5.74 o 
  -8   6  12        2.77        3.61      3.79 o 
  -7   6  12      206.29      213.50     10.49 o 
  -6   6  12       78.39       95.11      7.84 o 
  -5   6  12      252.44      273.14     12.30 o 
  -4   6  12      173.69      183.28     11.24 o 
  -3   6  12      213.77      224.46     10.58 o 
  -2   6  12       20.20       21.56      7.46 o 
  -1   6  12      109.55      120.07     30.50 o 
   0   6  12       33.03       32.29      8.62 o 
   1   6  12      144.20      145.79     12.38 o 
   2   6  12        0.14        0.97      3.58 o 
   3   6  12       26.02       44.07      7.13 o 
   4   6  12        1.73       -0.40      3.02 o 
   5   6  12       12.99        4.49      3.99 o 
   6   6  12       11.86       -0.02      1.70 o 
   7   6  12        0.93        0.11      1.89 o 
 -16   7  12        0.02       -0.04      2.19 o 
 -15   7  12        6.21        5.41      5.51 o 
 -14   7  12        2.70        2.39      4.50 o 
 -13   7  12        0.93        0.37      2.95 o 
 -12   7  12        4.68        0.92      3.51 o 
 -11   7  12        5.43        0.55      3.44 o 
 -10   7  12        0.33        0.26      3.83 o 
  -9   7  12        4.20        1.79      3.81 o 
  -8   7  12        4.47        1.35      3.12 o 
  -7   7  12       35.82       13.44      9.99 o 
  -6   7  12        1.85        2.88      3.58 o 
  -5   7  12       66.63       47.58     21.15 o 
  -4   7  12        0.82        0.34      2.94 o 
  -3   7  12       17.57       10.77      9.89 o 
  -2   7  12        4.73        1.36      3.30 o 
  -1   7  12       52.09       70.87     15.97 o 
   0   7  12        1.25        9.52      6.04 o 
   1   7  12       31.80       40.83      6.00 o 
   2   7  12       15.81       50.56     21.16 o 
   3   7  12        0.67       -0.98      2.77 o 
   4   7  12        4.92       -0.19      2.14 o 
   5   7  12        0.09        0.13      3.49 o 
   6   7  12        0.34       -0.02      2.25 o 
 -13   8  12        4.09        4.51      4.43 o 
 -12   8  12       56.65       67.63      8.92 o 
 -11   8  12       30.01       29.44      7.54 o 
 -10   8  12       77.12       90.24     10.68 o 
  -9   8  12       38.54       27.40     24.61 o 
  -8   8  12        7.74        4.51      5.66 o 
  -7   8  12        8.02        2.30      3.98 o 
  -6   8  12       11.72        4.34      4.54 o 
  -5   8  12       16.46        6.80      6.59 o 
  -4   8  12       52.87       37.53     27.12 o 
  -3   8  12      148.82      194.11     11.29 o 
  -2   8  12      187.85      256.54     12.73 o 
  -1   8  12       22.34       14.14     14.00 o 
   0   8  12       40.67       20.10     13.29 o 
   1   8  12        4.68        0.47      2.39 o 
   2   8  12       14.79        4.10      4.71 o 
   3   8  12        2.86        2.78      4.23 o 
   4   8  12       10.23       -0.10      2.61 o 
 -12   9  12        0.21        0.14      2.39 o 
 -11   9  12        0.30        0.58      3.32 o 
 -10   9  12       12.24       -0.94      3.88 o 
  -9   9  12       11.06       -0.19      3.40 o 
  -8   9  12        0.42        0.59      3.90 o 
  -7   9  12        6.66        2.85      5.45 o 
  -6   9  12       37.06       26.64     25.00 o 
  -5   9  12        0.07        1.07      3.76 o 
  -4   9  12       56.09       61.37     20.44 o 
  -3   9  12        4.92        2.55      3.47 o 
  -1   9  12       16.39        5.64      5.17 o 
   0   9  12        2.50        1.15      3.24 o 
   1   9  12       10.38        5.48      6.59 o 
   2   9  12       11.36       12.55      7.34 o 
  -9  10  12        1.45        0.32      2.61 o 
  -8  10  12        0.66       -0.06      2.51 o 
  -7  10  12        0.70        0.27      2.86 o 
  -6  10  12        8.26       -0.02      2.42 o 
  -5  10  12        0.56        2.01      3.72 o 
  -4  10  12        1.92       -0.38      2.83 o 
  -3  10  12        0.19        0.59      2.78 o 
  -2  10  12        2.63        0.26      2.19 o 
 -19   1  13        3.09       -0.23      2.04 o 
 -18   1  13        3.78        3.73      3.27 o 
 -17   1  13       15.49       20.84      6.23 o 
 -16   1  13        7.08        3.67      4.95 o 
 -15   1  13       21.83       56.91      7.88 o 
 -14   1  13        6.29        4.89      4.72 o 
 -13   1  13       20.00       30.70      7.35 o 
 -12   1  13        6.89        7.07      6.59 o 
 -11   1  13        3.72        9.41      4.72 o 
 -10   1  13       69.43       71.04      7.25 o 
  -9   1  13       43.56       48.61      6.42 o 
  -8   1  13      627.86      630.82     15.83 o 
  -7   1  13       14.59       18.63      4.07 o 
  -6   1  13      364.73      380.60     19.22 o 
  -5   1  13       71.00       68.21      5.07 o 
  -4   1  13       75.98       87.97      5.23 o 
  -3   1  13        5.85        1.52      2.58 o 
  -2   1  13      488.39      473.21     11.97 o 
  -1   1  13      127.58      122.54      7.96 o 
   0   1  13     1424.11     1460.75     35.38 o 
   1   1  13        0.57        0.04      2.37 o 
   2   1  13      885.89      955.06     27.39 o 
   3   1  13        3.73        2.27      3.78 o 
   4   1  13      115.08      143.05     10.01 o 
   5   1  13       14.71        6.64      5.66 o 
   6   1  13        0.06        1.03      2.91 o 
   7   1  13        7.95        2.06      3.16 o 
   8   1  13        2.58       -0.23      2.48 o 
 -19   2  13        0.38        0.24      2.43 o 
 -18   2  13        2.31       -0.38      2.08 o 
 -17   2  13        0.37        0.88      2.93 o 
 -16   2  13        5.48        3.63      3.89 o 
 -15   2  13        9.40        2.54      3.88 o 
 -14   2  13        1.92        1.45      3.68 o 
 -13   2  13       16.20       22.58      5.98 o 
 -12   2  13       62.02       74.54      9.37 o 
 -11   2  13       12.09       11.89      5.66 o 
 -10   2  13      471.79      497.24     14.80 o 
  -9   2  13       34.41       42.52      7.25 o 
  -8   2  13       32.27       28.94      4.60 o 
  -7   2  13      106.34      106.40      6.38 o 
  -6   2  13        5.98        3.79      3.49 o 
  -5   2  13       37.81       39.03      4.27 o 
  -4   2  13        6.67        5.60      2.78 o 
  -3   2  13       72.81       75.96      5.77 o 
  -2   2  13        7.45        4.25      3.18 o 
  -1   2  13       79.14       93.14      6.60 o 
   0   2  13        0.66        2.52      5.02 o 
   1   2  13      143.82      180.04     10.14 o 
   2   2  13       22.81       21.93      8.57 o 
   3   2  13       52.57       56.94     13.91 o 
   4   2  13       94.01      106.30     10.00 o 
   5   2  13        0.12        0.69      3.59 o 
   6   2  13       24.65       42.49     27.50 o 
   7   2  13        0.73       -0.05      2.47 o 
   8   2  13        3.06       -0.02      1.73 o 
 -19   3  13        0.54       -0.02      2.76 o 
 -18   3  13       13.09       -0.12      1.90 o 
 -17   3  13        0.75        1.50      3.02 o 
 -16   3  13        0.61        0.31      2.56 o 
 -15   3  13       14.96        2.74      3.97 o 
 -14   3  13        1.98        2.24      3.73 o 
 -13   3  13       46.38       52.42      7.21 o 
 -12   3  13      208.09      239.78     11.32 o 
 -11   3  13        4.31        3.55      4.06 o 
 -10   3  13      394.13      476.81     25.22 o 
  -9   3  13        0.04        0.06      2.20 o 
  -8   3  13        0.69        0.47      2.67 o 
  -7   3  13       54.03       50.18      6.05 o 
  -6   3  13        3.14        3.79      3.77 o 
  -5   3  13       42.24       39.66      5.57 o 
  -4   3  13       44.12       49.00     12.22 o 
  -3   3  13      186.09      183.86     13.39 o 
  -2   3  13       52.15       67.55      7.09 o 
  -1   3  13       77.10       92.17     10.11 o 
   0   3  13        0.10        0.31      3.26 o 
   1   3  13       35.46       54.75      8.25 o 
   2   3  13        0.24        2.55      4.42 o 
   3   3  13       31.23       36.62     15.16 o 
   4   3  13       18.56       11.68      6.51 o 
   5   3  13       10.54        7.20      4.54 o 
   6   3  13        4.79       -0.46      3.15 o 
   7   3  13       17.38       -0.18      2.61 o 
   8   3  13        0.10       -0.09      2.61 o 
 -18   4  13        1.47       -0.04      1.76 o 
 -17   4  13        0.11       -0.06      2.73 o 
 -16   4  13       11.34        0.06      2.76 o 
 -15   4  13       25.03        0.38      3.99 o 
 -14   4  13      107.28      126.71     11.02 o 
 -13   4  13       58.00       16.66     12.21 o 
 -12   4  13       63.24       78.30     10.36 o 
 -11   4  13        0.17        1.80      4.38 o 
 -10   4  13       27.17       33.26      6.88 o 
  -9   4  13       92.25      104.18      8.60 o 
  -8   4  13      175.29      239.88     10.39 o 
  -7   4  13       18.71       20.52      5.51 o 
  -6   4  13        2.11        5.40      4.81 o 
  -5   4  13       35.85       57.40      7.99 o 
  -4   4  13        4.33        7.32      5.17 o 
  -3   4  13       38.38       30.28      5.78 o 
  -2   4  13       27.89       30.36      5.90 o 
  -1   4  13       52.26       67.68      7.49 o 
   0   4  13       14.50       18.69      6.38 o 
   1   4  13       27.92       32.68      7.38 o 
   2   4  13      133.74      162.19     16.17 o 
   3   4  13        2.87        6.55      4.48 o 
   4   4  13       18.77       32.71      7.04 o 
   5   4  13       20.58       29.40      5.43 o 
   6   4  13        2.49        0.47      2.43 o 
   7   4  13        0.09       -0.22      2.06 o 
 -18   5  13        5.08        0.03      3.29 o 
 -17   5  13       11.78        0.02      1.92 o 
 -16   5  13        0.24        0.33      2.72 o 
 -15   5  13        7.30        4.33      4.39 o 
 -14   5  13       10.36        5.46      5.15 o 
 -13   5  13        2.18        0.09      2.96 o 
 -12   5  13       32.54        1.30      3.91 o 
 -11   5  13       12.54        0.99      2.90 o 
 -10   5  13       88.57      107.48      8.02 o 
  -9   5  13      181.34      231.31     11.57 o 
  -8   5  13       38.59       30.19      5.70 o 
  -7   5  13      210.99      225.40     13.93 o 
  -6   5  13      180.78      196.05     20.00 o 
  -5   5  13        0.07        2.04      4.28 o 
  -4   5  13       79.87       88.40      9.43 o 
  -3   5  13        0.18        1.70      5.29 o 
  -2   5  13       23.12       27.18      5.98 o 
  -1   5  13        2.97        3.29      4.49 o 
   0   5  13        7.77       13.97      6.05 o 
   1   5  13        1.77        0.62      3.71 o 
   2   5  13       10.25       10.79      4.92 o 
   3   5  13        1.41        0.98      3.70 o 
   4   5  13        2.57        1.14      3.07 o 
   5   5  13        7.94        2.74      3.26 o 
   6   5  13        1.66       -0.43      2.61 o 
   7   5  13       19.66        0.12      2.61 o 
 -16   6  13        0.73       -0.31      2.16 o 
 -15   6  13        1.54       -0.10      2.52 o 
 -14   6  13        0.95        1.82      3.93 o 
 -13   6  13        1.69        1.19      3.41 o 
 -12   6  13        2.80        0.56      3.17 o 
 -11   6  13      109.24       97.66     12.95 o 
 -10   6  13        3.09        1.39      2.85 o 
  -9   6  13      191.02      208.65     10.05 o 
  -8   6  13        4.95       -0.69      3.01 o 
  -7   6  13        0.30       -3.36      4.95 o 
  -6   6  13        0.15       -2.24      4.68 o 
  -5   6  13        1.08       -0.10      3.36 o 
  -4   6  13       35.85       39.71      7.54 o 
  -3   6  13       61.29       86.00      9.33 o 
  -2   6  13        8.56        5.27      6.20 o 
  -1   6  13       98.66      118.63     19.40 o 
   0   6  13        1.04       -0.14      2.47 o 
   1   6  13        3.29        2.00      3.55 o 
   2   6  13        6.65        1.26      3.82 o 
   3   6  13        0.59        2.53      3.31 o 
   4   6  13        0.30       -0.19      2.63 o 
   5   6  13        0.88       -0.15      2.36 o 
   6   6  13        0.68        0.00      1.44 o 
 -15   7  13       13.77        0.17      2.46 o 
 -14   7  13        2.07       -0.63      4.64 o 
 -13   7  13       12.62        3.09      3.48 o 
 -12   7  13        0.45        1.23      3.14 o 
 -11   7  13       54.94       65.28     22.79 o 
 -10   7  13       88.59       77.90     25.50 o 
  -9   7  13        7.01        2.58      4.20 o 
  -8   7  13       96.81       92.99      7.58 o 
  -7   7  13       11.70        2.59      3.57 o 
  -6   7  13       50.48       25.45     16.53 o 
  -5   7  13       25.05       17.56      9.95 o 
  -4   7  13       37.96       42.35     17.42 o 
  -3   7  13        4.47        8.33      5.79 o 
  -2   7  13       96.60      131.89     10.39 o 
  -1   7  13        0.88        2.09      5.30 o 
   0   7  13      104.01      137.26     20.31 o 
   1   7  13        7.73        2.95      3.38 o 
   2   7  13       19.31        0.24      2.82 o 
   3   7  13       13.49       -0.11      1.98 o 
   4   7  13        2.71        0.22      2.13 o 
 -14   8  13        2.49       -0.18      2.69 o 
 -13   8  13        2.10       -1.30      3.16 o 
 -12   8  13        0.05        1.82      3.64 o 
 -11   8  13       14.00        0.25      3.85 o 
 -10   8  13       31.40        8.86     11.76 o 
  -9   8  13        8.42       -1.17      4.87 o 
  -8   8  13        0.39        0.40      2.82 o 
  -7   8  13        6.12        2.58      3.95 o 
  -6   8  13        7.49        3.71      4.12 o 
  -5   8  13        8.42       -0.56      3.17 o 
  -4   8  13        3.09       -6.48      8.68 o 
  -3   8  13        0.30        5.84      4.30 o 
  -2   8  13        1.68        4.80      7.71 o 
  -1   8  13       25.40       30.05      8.09 o 
   0   8  13       20.79        9.90     10.24 o 
   1   8  13        3.00        2.08      2.85 o 
   2   8  13       15.37        6.10      8.01 o 
   3   8  13        5.47        0.02      3.29 o 
 -11   9  13        7.87        0.02      1.94 o 
 -10   9  13        4.94       -0.04      2.35 o 
  -9   9  13        3.36        0.65      3.31 o 
  -8   9  13       88.97      127.88     10.74 o 
  -7   9  13        2.56        0.72      3.47 o 
  -6   9  13       55.25       77.79      8.77 o 
  -5   9  13        5.42       -0.30      2.38 o 
  -4   9  13        2.64        0.31      2.35 o 
  -3   9  13        1.10       -0.43      2.32 o 
  -2   9  13        1.27        0.65      2.19 o 
  -1   9  13        0.90       -0.04      2.50 o 
   0   9  13       46.59       59.16     37.45 o 
 -19   0  14        0.37       -0.04      2.26 o 
 -18   0  14        0.87        0.00      2.19 o 
 -17   0  14       16.83       29.22      9.73 o 
 -16   0  14       43.96       69.16     10.37 o 
 -15   0  14        4.24        4.87      6.09 o 
 -14   0  14      139.11      199.84     15.41 o 
 -13   0  14       69.39       97.12     12.23 o 
 -12   0  14      318.75      328.62     26.68 o 
 -11   0  14      570.42      573.48     34.06 o 
 -10   0  14      514.75      601.96     27.07 o 
  -9   0  14     1194.70     1385.86     39.43 o 
  -8   0  14       21.46       22.01      7.72 o 
  -7   0  14       22.26       14.67      6.95 o 
  -6   0  14        0.49        4.06      4.14 o 
  -5   0  14       68.63       63.93      7.16 o 
  -4   0  14      189.58      185.71     11.16 o 
  -3   0  14       82.75       78.58      7.91 o 
  -2   0  14       22.51       51.54      7.11 o 
  -1   0  14      337.85      409.40     16.92 o 
   1   0  14       14.60       19.04      7.97 o 
   2   0  14        7.87        6.88      6.45 o 
   3   0  14        2.22        9.88      8.90 o 
   4   0  14        4.33        4.25      8.96 o 
   5   0  14       31.53       27.21     20.75 o 
   6   0  14        8.02        3.75      4.64 o 
   7   0  14       11.49        2.22      3.56 o 
 -19   1  14        0.23        0.03      2.02 o 
 -18   1  14        0.05       -0.08      2.04 o 
 -17   1  14       19.69       21.53      5.91 o 
 -16   1  14       23.07       29.65      5.92 o 
 -15   1  14       59.12       87.32      8.21 o 
 -14   1  14       56.52       84.66      8.16 o 
 -13   1  14       51.45       49.70      8.27 o 
 -12   1  14       92.04      112.79      8.92 o 
 -11   1  14       38.69       42.85      6.72 o 
 -10   1  14       80.46       98.14     12.36 o 
  -9   1  14      225.60      236.25     10.82 o 
  -8   1  14       20.34       18.41      5.74 o 
  -7   1  14        2.74        1.21      2.69 o 
  -6   1  14      174.15      170.62      7.74 o 
  -5   1  14       50.43       66.63      5.18 o 
  -4   1  14      153.71      167.34      7.32 o 
  -3   1  14       32.04       75.07     32.99 o 
  -2   1  14       13.96       11.79      3.65 o 
  -1   1  14      223.80      262.33      9.91 o 
   0   1  14       25.14       26.70      5.86 o 
   1   1  14      178.17      211.25     17.67 o 
   2   1  14       75.37       58.89     25.02 o 
   3   1  14       46.63       31.80     16.36 o 
   4   1  14       33.83       11.46      8.03 o 
   5   1  14        1.92       -0.35      2.57 o 
   6   1  14        1.65       -0.13      1.75 o 
   7   1  14        1.08        0.29      2.36 o 
 -19   2  14        0.84       -0.05      2.10 o 
 -18   2  14        1.33       -0.06      1.85 o 
 -17   2  14        3.10        1.88      3.17 o 
 -16   2  14        9.23       10.46      5.81 o 
 -15   2  14        4.31       -0.54      3.05 o 
 -14   2  14       44.01       48.63      6.87 o 
 -13   2  14       18.51       21.64      5.84 o 
 -12   2  14       45.20       56.28      8.45 o 
 -11   2  14       85.22      110.00      9.09 o 
 -10   2  14       28.38       46.89      6.75 o 
  -9   2  14      267.36      273.42     11.46 o 
  -8   2  14       48.22       32.96      5.04 o 
  -7   2  14      219.47      254.67     11.92 o 
  -6   2  14       52.87       56.99      5.55 o 
  -5   2  14       88.35       87.18      6.26 o 
  -4   2  14      150.33      154.76      8.52 o 
  -3   2  14       82.27      113.69      8.20 o 
  -2   2  14       55.53       76.38      7.46 o 
  -1   2  14       27.08       38.05      6.95 o 
   0   2  14        2.30        4.35      4.84 o 
   1   2  14       40.72       62.45     11.51 o 
   2   2  14       34.66       35.27      9.79 o 
   3   2  14        1.73        1.33      4.01 o 
   4   2  14        9.20        4.42      4.73 o 
   5   2  14        1.40        0.64      3.23 o 
   6   2  14        1.04       -0.42      2.80 o 
   7   2  14        0.10       -0.21      2.21 o 
 -19   3  14       43.15       80.69     11.49 o 
 -18   3  14        9.26       -0.28      2.63 o 
 -17   3  14       48.15      114.22     11.50 o 
 -16   3  14        0.49       -0.07      2.09 o 
 -15   3  14       70.08       89.41      8.18 o 
 -14   3  14       54.84       49.44     19.84 o 
 -13   3  14      543.23      635.58     27.85 o 
 -12   3  14       67.38       68.11      9.06 o 
 -11   3  14      483.81      563.18     21.31 o 
 -10   3  14        0.43       -1.13      3.91 o 
  -9   3  14       33.76       45.84      6.30 o 
  -8   3  14       72.44       67.12      6.84 o 
  -7   3  14        4.38        0.02      2.51 o 
  -6   3  14      598.55      601.06     16.89 o 
  -5   3  14        5.37       -1.11      5.56 o 
  -4   3  14      145.33      146.97     12.62 o 
  -3   3  14        0.89        0.87      3.15 o 
  -2   3  14        1.96        1.64      3.52 o 
  -1   3  14        6.46        2.58      4.36 o 
   0   3  14        0.39       -0.60      4.29 o 
   1   3  14       30.74       31.78      8.20 o 
   2   3  14       34.15       37.75     15.09 o 
   3   3  14      225.72      278.68     13.33 o 
   4   3  14        0.34        0.28      2.50 o 
   5   3  14       63.33       94.48      8.73 o 
   6   3  14        1.79       -0.01      2.00 o 
   7   3  14        7.54        0.16      3.22 o 
 -18   4  14        5.73       -1.34      4.85 o 
 -17   4  14        0.01       -0.39      2.20 o 
 -16   4  14       23.97       32.64     26.69 o 
 -15   4  14        0.45        0.60      3.20 o 
 -14   4  14       13.23        7.64      6.59 o 
 -13   4  14       17.56       11.50      9.71 o 
 -12   4  14        2.93        0.89      3.79 o 
 -11   4  14        5.32       10.69      5.66 o 
 -10   4  14        0.01        1.37      3.33 o 
  -9   4  14       11.15       20.22      5.30 o 
  -8   4  14        0.01        1.48      3.32 o 
  -7   4  14       76.85       92.17      7.69 o 
  -6   4  14       24.18       15.34      6.25 o 
  -5   4  14      245.20      239.67     13.27 o 
  -4   4  14       61.36       59.01      9.55 o 
  -3   4  14      105.91      109.11      9.08 o 
  -2   4  14       32.40       29.30      6.23 o 
  -1   4  14        7.53        4.70      4.98 o 
   0   4  14      117.19      105.14     35.36 o 
   1   4  14        6.15        1.67      5.16 o 
   2   4  14        8.16        8.71      5.32 o 
   3   4  14       11.27       17.97      5.75 o 
   4   4  14       32.66       30.91      8.55 o 
   5   4  14        0.03       -0.19      2.33 o 
   6   4  14        1.14       -0.20      2.15 o 
 -17   5  14        3.40        0.09      2.57 o 
 -16   5  14        0.26       -0.26      2.18 o 
 -15   5  14       11.46        7.04      6.75 o 
 -14   5  14        6.42        4.36      5.25 o 
 -13   5  14       87.71       89.82      8.43 o 
 -12   5  14       24.39       10.36      8.59 o 
 -11   5  14      247.73      267.16     20.07 o 
 -10   5  14       89.40       93.07     18.92 o 
  -9   5  14       36.48       39.39     15.72 o 
  -8   5  14       78.38       81.06     12.05 o 
  -7   5  14       24.78       17.92      6.37 o 
  -6   5  14       12.67       15.99      6.26 o 
  -5   5  14        8.68       11.35      5.92 o 
  -4   5  14       34.09       44.58     11.79 o 
  -3   5  14       34.23       31.62     13.92 o 
  -2   5  14       27.23       46.15     16.58 o 
  -1   5  14        0.44       -0.26      3.20 o 
   0   5  14        6.42        6.28      4.54 o 
   1   5  14      114.71      162.66      9.62 o 
   2   5  14       18.53       10.36      5.23 o 
   3   5  14       31.70       41.62     10.33 o 
   4   5  14        0.34       -0.11      2.17 o 
   5   5  14       24.36        6.21      4.28 o 
 -16   6  14        4.94        0.13      3.67 o 
 -15   6  14        0.08        0.14      1.97 o 
 -14   6  14       14.53       -0.03      2.12 o 
 -13   6  14        0.01        1.05      2.98 o 
 -12   6  14        1.45        0.82      2.32 o 
 -11   6  14        0.14        0.04      1.99 o 
 -10   6  14        6.93        0.53      3.18 o 
  -9   6  14       47.76       14.51     11.55 o 
  -8   6  14       13.31       17.46      7.66 o 
  -7   6  14      105.27      110.31     32.80 o 
  -6   6  14        8.03        0.82      3.65 o 
  -5   6  14        9.63       12.62      6.49 o 
  -4   6  14       37.71       28.94     13.17 o 
  -3   6  14       13.98        7.01      6.72 o 
  -2   6  14      137.80      160.12     11.31 o 
  -1   6  14       45.90       31.46     15.31 o 
   0   6  14       58.78       85.64     12.67 o 
   1   6  14       33.96       28.67     11.15 o 
   2   6  14       19.27       -0.62      3.24 o 
   3   6  14        0.32       -0.73      3.00 o 
   4   6  14       11.27       -0.10      2.00 o 
 -14   7  14       12.90       -0.65      5.35 o 
 -13   7  14        4.56        1.07      2.81 o 
 -12   7  14        3.28        0.67      3.46 o 
 -11   7  14        7.22        2.58      3.80 o 
 -10   7  14       10.43        1.40      2.70 o 
  -9   7  14       33.89       13.19     10.62 o 
  -8   7  14        0.58        0.45      3.05 o 
  -7   7  14       26.25       10.47     10.22 o 
  -6   7  14        0.67        3.44      4.19 o 
  -5   7  14        0.08        2.65      4.12 o 
  -4   7  14        8.91        4.86      4.62 o 
  -3   7  14       15.27       13.82      6.80 o 
  -2   7  14        0.82        0.77      3.54 o 
  -1   7  14        3.72        5.60      5.52 o 
   0   7  14       11.62       14.23      6.27 o 
   1   7  14       16.85       -0.29      2.55 o 
   2   7  14       13.38        0.11      1.77 o 
   3   7  14        3.54       -0.19      2.10 o 
 -12   8  14        8.87        6.17      6.57 o 
 -11   8  14       18.22       13.34     14.08 o 
  -9   8  14       11.13        0.24      2.84 o 
  -8   8  14       72.42       83.90      9.01 o 
  -7   8  14       12.18        5.09      5.74 o 
  -6   8  14        0.74        1.61      4.29 o 
  -5   8  14        7.10        4.51      5.03 o 
  -4   8  14        3.78        5.17      6.12 o 
  -3   8  14       31.67       36.25     10.59 o 
  -2   8  14       20.95        9.45      8.87 o 
  -1   8  14        0.20        1.67      4.29 o 
   0   8  14       15.81        9.30     10.32 o 
   1   8  14       11.12        6.27      8.90 o 
 -10   9  14       51.46       74.47     10.20 o 
  -9   9  14        1.01        0.72      4.62 o 
  -8   9  14       23.17        0.36      4.70 o 
  -7   9  14        0.57       -0.18      4.39 o 
  -6   9  14       12.34       -0.49      5.02 o 
  -5   9  14        0.02        1.07      2.94 o 
  -4   9  14       14.06        0.47      2.94 o 
  -3   9  14        3.19        2.06      3.51 o 
  -2   9  14        5.99        4.95      3.93 o 
 -19   1  15       19.66        0.04      2.25 o 
 -18   1  15        0.27        0.02      1.78 o 
 -17   1  15       26.63       28.96     16.32 o 
 -16   1  15       36.69       45.67      6.42 o 
 -15   1  15       51.06       78.51      7.78 o 
 -14   1  15        3.92        5.40      4.44 o 
 -13   1  15      147.82      179.18     10.42 o 
 -12   1  15       50.36       63.23      8.38 o 
 -11   1  15      262.88      324.27     15.07 o 
 -10   1  15      165.80      158.29     10.74 o 
  -9   1  15      112.97      128.45      9.20 o 
  -8   1  15      518.66      543.53     15.99 o 
  -7   1  15        0.34       -0.17      1.95 o 
  -6   1  15      508.24      544.14     16.58 o 
  -5   1  15        0.43       -0.17      1.97 o 
  -4   1  15      270.79      286.35     11.49 o 
  -3   1  15       55.04       51.92      5.36 o 
  -2   1  15      226.64      252.62     10.10 o 
  -1   1  15      166.81      175.34      9.00 o 
   0   1  15      234.28      247.49     10.11 o 
   1   1  15       28.17       37.28      7.29 o 
   2   1  15       36.85       10.22     12.04 o 
   3   1  15        0.36        0.80      2.90 o 
   4   1  15        8.13        0.54      2.71 o 
   5   1  15        1.24        0.97      2.20 o 
   6   1  15        0.70       -0.14      2.02 o 
 -19   2  15        0.04       -0.07      2.44 o 
 -18   2  15        2.54        0.10      1.82 o 
 -17   2  15        4.60        0.41      2.73 o 
 -16   2  15       21.68       27.68      6.94 o 
 -15   2  15        1.98        2.38      3.62 o 
 -14   2  15      112.78      156.43     10.37 o 
 -13   2  15       71.02       90.16      8.95 o 
 -12   2  15       90.12       98.93      8.55 o 
 -11   2  15      175.53      191.14     10.59 o 
 -10   2  15       12.58       -4.01      5.84 o 
  -9   2  15       54.80       63.45      7.30 o 
  -8   2  15       47.56       57.75      6.26 o 
  -7   2  15       67.84       73.04      6.22 o 
  -6   2  15       15.31       12.99      4.28 o 
  -5   2  15       51.27       49.66      6.52 o 
  -4   2  15       61.62       57.04      7.83 o 
  -3   2  15      175.74      181.97     10.76 o 
  -2   2  15      181.07      192.87     11.90 o 
  -1   2  15       30.36       40.46     16.41 o 
   0   2  15      113.48      123.26     10.85 o 
   1   2  15       19.55       12.64      5.85 o 
   2   2  15       72.87       91.54      9.14 o 
   3   2  15        4.32       -0.47      3.39 o 
   4   2  15       50.30       52.84     18.55 o 
   5   2  15        0.03        0.08      2.33 o 
   6   2  15       22.30        0.43      2.82 o 
 -18   3  15       13.08        0.27      3.22 o 
 -17   3  15        3.02        0.39      2.04 o 
 -16   3  15        2.58        1.18      2.75 o 
 -15   3  15       20.82        9.04      4.88 o 
 -14   3  15        4.64       11.64      5.78 o 
 -13   3  15        7.95        8.47      5.64 o 
 -12   3  15       55.71       56.79     20.57 o 
 -11   3  15       61.79       57.47     20.55 o 
 -10   3  15      196.84      242.11     13.22 o 
  -9   3  15       82.87      102.54      8.88 o 
  -8   3  15       73.75       95.85      8.31 o 
  -7   3  15       20.65       26.67      5.83 o 
  -6   3  15       60.12       77.52     10.31 o 
  -5   3  15        0.34       -1.64      4.25 o 
  -4   3  15       84.93      104.84     10.11 o 
  -3   3  15       19.49        9.97      4.80 o 
  -2   3  15       16.65       24.62      5.89 o 
  -1   3  15       56.21       55.03      9.62 o 
   0   3  15        3.81       12.37      5.09 o 
   1   3  15        5.32        4.33      5.64 o 
   2   3  15       10.46        6.09      4.78 o 
   3   3  15        0.06        0.06      2.07 o 
   4   3  15       11.17        0.19      2.86 o 
   5   3  15        3.54        0.24      2.44 o 
 -17   4  15        1.36        0.04      2.59 o 
 -16   4  15       15.65       -0.12      2.12 o 
 -15   4  15        2.62        0.97      3.26 o 
 -14   4  15       61.55       93.73      8.70 o 
 -13   4  15       21.40        8.11      7.12 o 
 -12   4  15       70.86       85.04      8.98 o 
 -11   4  15       38.98       42.44     15.88 o 
 -10   4  15        7.77        5.76      4.54 o 
  -9   4  15      219.41      220.62     14.51 o 
  -8   4  15        0.75        3.12      4.11 o 
  -7   4  15      190.45      205.50     12.40 o 
  -6   4  15        6.37       12.02      6.91 o 
  -5   4  15       82.64       90.98      9.73 o 
  -4   4  15       20.76       22.02      9.75 o 
  -3   4  15       52.79       55.22     18.32 o 
  -2   4  15       43.48       30.32      8.96 o 
  -1   4  15       82.46      104.34     11.64 o 
   0   4  15       65.05       86.56      9.42 o 
   1   4  15       36.61       48.96     22.71 o 
   2   4  15       11.73       12.97      5.41 o 
   3   4  15       33.12       33.42     14.99 o 
   4   4  15       12.68        4.99      4.14 o 
   5   4  15        1.54       -0.03      1.88 o 
 -17   5  15       15.18        0.10      2.71 o 
 -16   5  15        0.87       -0.09      5.85 o 
 -15   5  15       32.13       46.81     36.29 o 
 -14   5  15        6.48        0.44      2.70 o 
 -13   5  15        2.76        2.02      4.07 o 
 -12   5  15       46.16       29.68     19.96 o 
 -11   5  15        0.19       -0.08      2.27 o 
 -10   5  15      163.52      199.83     13.49 o 
  -9   5  15        3.56        2.56      4.31 o 
  -8   5  15       54.93       35.05     21.52 o 
  -7   5  15       20.97       17.11      7.49 o 
  -6   5  15       17.31       13.66      6.32 o 
  -5   5  15       62.45       42.90     20.52 o 
  -4   5  15      157.91      198.06     12.36 o 
  -3   5  15       36.55       29.37     11.57 o 
  -2   5  15      125.50      140.68     14.57 o 
  -1   5  15        3.51        2.08      4.18 o 
   0   5  15       59.44       72.60      8.27 o 
   1   5  15       15.41       15.05      4.77 o 
   2   5  15        7.02        0.41      3.36 o 
   3   5  15        7.82        0.28      2.54 o 
   4   5  15        0.12       -0.52      1.89 o 
 -15   6  15        1.90        0.37      2.42 o 
 -14   6  15        0.63        0.05      3.23 o 
 -13   6  15        7.97        0.15      1.99 o 
 -12   6  15        7.23        2.45      2.84 o 
 -11   6  15       26.81        4.13      4.15 o 
 -10   6  15        0.19        0.56      3.16 o 
  -9   6  15      185.09      222.41     11.84 o 
  -8   6  15        6.59        4.87      5.03 o 
  -7   6  15       86.13      116.94      9.67 o 
  -6   6  15        0.27       -0.86      3.62 o 
  -5   6  15        0.12        0.20      3.29 o 
  -4   6  15        1.11        0.85      3.74 o 
  -3   6  15        0.11        3.29      4.54 o 
  -2   6  15        7.45        1.55      4.07 o 
  -1   6  15       27.93       11.58     10.66 o 
   0   6  15        0.07       -0.25      2.81 o 
   2   6  15       30.31        0.40      3.20 o 
   3   6  15        1.04        0.04      1.47 o 
 -12   7  15       15.87        6.52      6.83 o 
 -11   7  15        3.62        0.64      2.26 o 
 -10   7  15       46.64       24.39     17.99 o 
  -9   7  15        9.79        6.36      6.19 o 
  -8   7  15      152.66      198.11     10.45 o 
  -7   7  15        7.50       11.66      5.90 o 
  -6   7  15       84.05      106.03      8.62 o 
  -5   7  15        0.65        0.96      3.43 o 
  -4   7  15       20.96       16.86      8.62 o 
  -3   7  15        1.80        2.32      3.78 o 
  -2   7  15       64.37      105.73     10.50 o 
  -1   7  15        0.07       -0.88      3.50 o 
   0   7  15       94.08      156.23      8.70 o 
   1   7  15        0.35       -0.86      3.44 o 
 -11   8  15       12.77       21.52      6.86 o 
 -10   8  15        1.41        0.62      4.38 o 
  -9   8  15        2.67        0.56      2.54 o 
  -8   8  15        8.55        0.48      2.97 o 
  -7   8  15        6.62       -0.08      2.71 o 
  -6   8  15        0.40       -0.13      1.79 o 
  -5   8  15        7.75        4.87      4.84 o 
  -4   8  15       10.82        9.75      7.12 o 
  -3   8  15        1.58        1.42      3.85 o 
  -2   8  15        1.75        1.29      3.68 o 
  -1   8  15       35.94       18.77     15.30 o 
 -18   0  16       14.15       44.80     31.68 o 
 -17   0  16        0.00        0.19      5.10 o 
 -16   0  16       10.54       13.31      6.74 o 
 -15   0  16       38.05       50.43      9.55 o 
 -14   0  16      111.63      132.96     12.82 o 
 -13   0  16        1.58        6.77      6.62 o 
 -12   0  16        4.69        7.93      6.83 o 
 -11   0  16        0.52       -5.82      6.67 o 
 -10   0  16        1.54        0.33      4.19 o 
  -9   0  16        2.27       -0.95      6.23 o 
  -8   0  16        0.12        1.00      5.26 o 
  -7   0  16        3.53       10.16      6.68 o 
  -6   0  16        0.16       -1.16      3.68 o 
  -5   0  16      143.42      208.94     14.44 o 
  -4   0  16       28.93       21.32      6.14 o 
  -3   0  16      178.73      210.54     12.98 o 
  -2   0  16        2.32        1.01      4.15 o 
  -1   0  16       79.40      118.96     12.07 o 
   0   0  16        1.86        5.67      8.85 o 
   1   0  16       13.47       18.59      7.32 o 
   3   0  16        2.00        0.13      2.64 o 
   4   0  16       47.13       66.00      7.52 o 
   5   0  16        0.57        0.03      5.65 o 
 -18   1  16       10.11        0.05      1.85 o 
 -17   1  16        1.40       -0.04      2.00 o 
 -16   1  16        8.82       12.85      4.76 o 
 -15   1  16       30.73       47.04      9.56 o 
 -14   1  16       29.82       51.25      7.05 o 
 -13   1  16        9.95        8.51      4.80 o 
 -12   1  16        0.19        0.57      3.15 o 
 -11   1  16       23.93       22.71      5.93 o 
 -10   1  16      174.98      236.72     11.45 o 
  -9   1  16       97.53      102.84      9.86 o 
  -8   1  16       27.78       29.88      5.98 o 
  -7   1  16       65.13       72.35      6.35 o 
  -6   1  16       29.57       43.58      7.02 o 
  -5   1  16      164.15      188.38     13.23 o 
  -4   1  16       41.41       47.05      5.72 o 
  -3   1  16        0.20        1.44      3.29 o 
  -2   1  16       66.07       90.65      6.90 o 
  -1   1  16       15.89        8.09      4.36 o 
   0   1  16       15.84       23.20      6.63 o 
   1   1  16      121.43      133.11      8.54 o 
   2   1  16        8.10        8.48      4.51 o 
   3   1  16        5.24        2.78      4.05 o 
   4   1  16       13.20       -0.26      2.44 o 
   5   1  16        0.06       -0.17      1.89 o 
 -18   2  16        0.50        0.02      1.30 o 
 -17   2  16        4.24       -0.37      2.38 o 
 -16   2  16       12.30        8.24      5.94 o 
 -15   2  16       10.27       24.05      5.88 o 
 -14   2  16       25.91       35.89      6.85 o 
 -13   2  16        4.83        2.42      4.10 o 
 -12   2  16       36.08       43.93      8.11 o 
 -11   2  16        0.68        1.79      3.72 o 
 -10   2  16       14.73       18.78      6.28 o 
  -9   2  16       10.14       14.01      5.08 o 
  -8   2  16        0.03        2.17      3.08 o 
  -7   2  16        5.31       10.03      5.03 o 
  -6   2  16        9.08       12.82      5.17 o 
  -5   2  16        4.88       -0.88      3.89 o 
  -4   2  16       11.72       14.43      6.75 o 
  -3   2  16       17.85       23.17      6.23 o 
  -2   2  16       10.64       20.46      5.51 o 
  -1   2  16        0.16        1.52      4.71 o 
   0   2  16       45.20       50.51      7.67 o 
   1   2  16       13.89       13.72      4.80 o 
   2   2  16      119.00      169.41     13.35 o 
   3   2  16       11.49        0.18      3.49 o 
   4   2  16       26.38        0.49      2.77 o 
 -18   3  16        2.09       -0.31      2.95 o 
 -17   3  16       11.27        0.19      2.36 o 
 -16   3  16        0.50       -0.26      2.71 o 
 -15   3  16       10.04        7.30      6.14 o 
 -14   3  16       19.49       16.64      7.42 o 
 -13   3  16      160.74      205.09     12.00 o 
 -12   3  16       53.29       61.35     21.71 o 
 -11   3  16      346.16      467.49     19.57 o 
 -10   3  16       69.23       78.13     26.26 o 
  -9   3  16       47.35       65.46     12.79 o 
  -8   3  16       15.76       16.51      5.43 o 
  -7   3  16        0.80        2.30      4.04 o 
  -6   3  16        2.11        4.89      5.55 o 
  -5   3  16       45.24       63.96      8.55 o 
  -4   3  16       55.29       88.99      9.46 o 
  -3   3  16        3.36        7.55      4.58 o 
  -2   3  16       57.90       81.50     11.94 o 
  -1   3  16       27.88       42.16     11.73 o 
   0   3  16       25.50       44.23      6.47 o 
   1   3  16       63.80       77.86     22.86 o 
   2   3  16        4.24        0.15      2.54 o 
   3   3  16       15.13        3.28      2.91 o 
   4   3  16        0.51        0.31      2.42 o 
 -17   4  16        2.33       -0.58      3.88 o 
 -16   4  16        2.45        0.03      1.76 o 
 -15   4  16        4.17        0.05      2.22 o 
 -14   4  16        0.06        0.13      2.54 o 
 -13   4  16        7.16        7.36      4.83 o 
 -12   4  16       25.04       18.20      6.71 o 
 -11   4  16       31.42       20.48      9.67 o 
 -10   4  16        0.71        0.94      3.52 o 
  -9   4  16       46.02       30.21     13.04 o 
  -8   4  16        1.65       -0.14      2.91 o 
  -7   4  16       23.64       10.78      8.96 o 
  -6   4  16       79.35       95.95      9.68 o 
  -5   4  16        1.00        0.02      2.66 o 
  -4   4  16       42.51       27.97     12.32 o 
  -3   4  16       29.98       31.29     13.04 o 
  -2   4  16       54.77       58.77     18.08 o 
  -1   4  16        0.65       -2.17      4.55 o 
   0   4  16       18.59       15.51      7.18 o 
   1   4  16       33.87       35.22      9.57 o 
   2   4  16        3.53        0.45      2.77 o 
   3   4  16        4.67        1.18      2.53 o 
 -16   5  16        0.98        0.20      3.02 o 
 -15   5  16        6.26        0.17      2.71 o 
 -14   5  16        7.53        0.08      2.13 o 
 -13   5  16       49.75       41.47     25.47 o 
 -12   5  16       28.78       18.29     13.55 o 
 -11   5  16       95.46      125.62      9.26 o 
 -10   5  16        1.69        2.05      3.95 o 
  -9   5  16       88.73      112.06     10.13 o 
  -8   5  16       52.00       47.86     26.82 o 
  -7   5  16       15.39       10.04      5.57 o 
  -6   5  16      101.46      161.07     12.20 o 
  -5   5  16       10.04        7.85      5.46 o 
  -4   5  16       10.68       12.59      6.71 o 
  -3   5  16       18.22       13.17      5.97 o 
  -2   5  16        0.47        1.07      4.33 o 
  -1   5  16        6.56        1.87      3.72 o 
   0   5  16        6.21        0.25      3.25 o 
   1   5  16        1.34       -0.30      2.52 o 
   2   5  16       20.78        0.43      2.99 o 
 -14   6  16       12.09       -0.04      2.97 o 
 -13   6  16        0.29        0.03      1.84 o 
 -12   6  16        1.58        0.09      1.84 o 
 -11   6  16        0.13       -0.36      2.50 o 
 -10   6  16        8.03        2.61      3.74 o 
  -9   6  16       49.86       28.77     17.14 o 
  -8   6  16        9.84        5.23      4.50 o 
  -7   6  16      109.13      145.56      9.99 o 
  -6   6  16        0.58       -0.65      3.40 o 
  -5   6  16       68.06       97.09      8.90 o 
  -4   6  16        3.33        3.58      4.34 o 
  -3   6  16        6.12        3.97      4.37 o 
  -2   6  16        6.53        0.58      4.24 o 
  -1   6  16       13.39       -0.43      3.18 o 
   0   6  16       11.77        0.27      2.23 o 
   1   6  16        8.99       -0.24      3.00 o 
 -11   7  16        4.19        0.45      1.83 o 
 -10   7  16        3.16       23.37     16.96 o 
  -9   7  16        0.13        0.00      1.64 o 
  -8   7  16        4.34       -0.02      2.14 o 
  -7   7  16       15.81        0.17      2.38 o 
  -6   7  16       14.13        4.19      5.71 o 
  -5   7  16        5.75        2.16      3.54 o 
  -4   7  16        6.41        2.43      3.69 o 
  -3   7  16        4.44        4.58      5.33 o 
  -2   7  16        1.08        2.49      3.27 o 
  -1   7  16       22.47       -0.12      2.87 o 
  -9   8  16       18.07        0.14      3.54 o 
  -8   8  16        4.16        1.14      4.74 o 
  -7   8  16       12.05        0.00      2.33 o 
  -6   8  16        1.47        1.17      3.37 o 
  -5   8  16       17.55        9.05      9.33 o 
  -4   8  16        0.66        1.00      3.92 o 
 -18   1  17        0.61        0.18      1.73 o 
 -17   1  17        8.30       -0.32      2.28 o 
 -16   1  17        2.27       -0.67      3.92 o 
 -15   1  17       13.29       24.87      5.54 o 
 -14   1  17        9.64       13.12      5.04 o 
 -13   1  17       29.52       51.37      6.90 o 
 -12   1  17       27.89       28.91      6.47 o 
 -11   1  17       35.54       40.08      7.06 o 
 -10   1  17      110.32      125.17      8.94 o 
  -9   1  17      116.03      112.31      9.31 o 
  -8   1  17      124.07      167.64      9.67 o 
  -7   1  17       40.87       40.25      6.58 o 
  -6   1  17        3.79        8.07      3.90 o 
  -5   1  17        3.04        1.81      2.72 o 
  -4   1  17       10.12        5.98      3.97 o 
  -3   1  17       10.31       10.06      4.44 o 
  -2   1  17       39.30       38.71      5.32 o 
  -1   1  17       25.11       25.34      5.80 o 
   0   1  17      141.37      154.39     15.38 o 
   1   1  17        1.34        1.39      3.40 o 
   2   1  17       59.85       85.72      7.36 o 
   3   1  17        6.20       -0.20      2.53 o 
 -17   2  17       27.71        0.04      1.66 o 
 -16   2  17        4.88        0.19      2.19 o 
 -15   2  17       25.56       17.12      9.70 o 
 -14   2  17        1.66        2.29      3.43 o 
 -13   2  17       28.99       32.38      6.64 o 
 -12   2  17        6.64        7.03      4.42 o 
 -11   2  17      116.89      165.58      9.82 o 
 -10   2  17        7.92       10.93      4.82 o 
  -9   2  17       85.57      126.87     10.43 o 
  -8   2  17        7.98        6.47      4.18 o 
  -7   2  17        2.19        4.16      4.22 o 
  -6   2  17       74.76       64.70     16.88 o 
  -5   2  17        5.62        1.49      5.02 o 
  -4   2  17       20.18       20.71      7.22 o 
  -3   2  17        9.67       24.62      5.45 o 
  -2   2  17        9.18       11.77      5.28 o 
  -1   2  17       13.40       18.95      7.36 o 
   0   2  17        4.80        4.17      4.05 o 
   1   2  17        0.21       -0.06      2.41 o 
   2   2  17        8.16        0.53      3.69 o 
   3   2  17       16.16        0.03      1.92 o 
 -17   3  17        3.86       -0.51      3.24 o 
 -16   3  17        8.48        0.02      2.15 o 
 -15   3  17        0.04       -0.10      2.47 o 
 -14   3  17        2.06       -0.23      2.87 o 
 -13   3  17       19.69       17.10      6.73 o 
 -12   3  17       42.21       44.33     16.99 o 
 -11   3  17       10.45       20.26      6.47 o 
 -10   3  17       39.81       64.39      8.52 o 
  -9   3  17       11.14       12.97      5.12 o 
  -8   3  17        1.61        3.59      3.80 o 
  -7   3  17        7.81        5.45      4.88 o 
  -6   3  17        0.40        3.35      5.16 o 
  -5   3  17       12.90       24.55      6.70 o 
  -4   3  17        5.21        3.93      4.69 o 
  -3   3  17        6.00        4.83      4.52 o 
  -2   3  17        1.41       -0.98      2.97 o 
  -1   3  17        0.22        0.35      3.46 o 
   0   3  17        1.64        4.00      3.86 o 
   1   3  17        9.43        2.89      3.08 o 
   2   3  17        1.86       -0.19      2.98 o 
 -16   4  17        2.36       -0.18      2.78 o 
 -15   4  17        0.60       -0.03      1.99 o 
 -14   4  17        9.59       -0.29      2.66 o 
 -13   4  17        2.17        0.30      2.81 o 
 -12   4  17        0.65       -3.84      4.34 o 
 -11   4  17        4.91        3.83      4.29 o 
 -10   4  17        0.66        1.50      3.12 o 
  -9   4  17       40.48       27.74     17.61 o 
  -8   4  17        1.88        2.21      4.67 o 
  -7   4  17        2.13        1.38      3.93 o 
  -6   4  17        3.10        3.82      4.69 o 
  -5   4  17        0.22       -1.79      4.61 o 
  -4   4  17        6.30       11.81      6.84 o 
  -3   4  17        0.30        1.44      3.83 o 
  -2   4  17        1.30        2.04      3.44 o 
  -1   4  17       11.40        0.51      4.25 o 
   0   4  17        6.60        4.69      5.03 o 
   1   4  17        0.14        0.34      2.08 o 
   2   4  17       13.12        0.45      2.36 o 
 -15   5  17        0.13       -0.27      3.70 o 
 -14   5  17        0.01        0.36      2.51 o 
 -13   5  17        7.88        0.24      2.91 o 
 -12   5  17       19.91       -0.67      3.47 o 
 -11   5  17       13.13        5.64      5.41 o 
 -10   5  17       27.89       25.09     11.84 o 
  -9   5  17        0.50        2.67      3.87 o 
  -8   5  17       11.57        6.43      4.82 o 
  -7   5  17        3.84        4.05      4.40 o 
  -6   5  17       10.78        9.77      5.33 o 
  -5   5  17        2.77        1.79      3.91 o 
  -4   5  17        4.51        7.75      5.55 o 
  -3   5  17        0.01        1.35      4.35 o 
  -2   5  17       17.97       -0.49      3.33 o 
  -1   5  17        8.91        0.24      1.96 o 
   0   5  17        0.68        0.21      2.66 o 
   1   5  17        0.82       -0.01      1.79 o 
 -13   6  17        6.77       -1.38      4.33 o 
 -12   6  17        0.03        0.24      2.49 o 
 -11   6  17       48.29       53.71     11.25 o 
 -10   6  17        0.02       -0.23      2.28 o 
  -9   6  17       28.67       12.32     10.30 o 
  -8   6  17       15.56       -0.03      2.14 o 
  -7   6  17        9.40       -0.06      2.38 o 
  -6   6  17        5.51       -0.03      2.24 o 
  -5   6  17       25.05       -0.49      3.08 o 
  -4   6  17        3.58        3.31      4.43 o 
  -3   6  17       45.56       39.64     27.19 o 
  -2   6  17        4.79        0.18      2.52 o 
  -1   6  17        1.83       -0.13      2.69 o 
 -10   7  17       12.51        5.25      6.71 o 
  -9   7  17        4.60        1.41      2.55 o 
  -8   7  17       23.08        7.94      7.14 o 
  -7   7  17        9.98        2.17      3.02 o 
  -6   7  17       28.64       15.65     12.62 o 
  -5   7  17        7.39        7.21      6.35 o 
  -4   7  17       21.82       18.97     17.28 o 
 -17   0  18        5.22       -0.10      3.15 o 
 -16   0  18        0.15        0.09      3.59 o 
 -15   0  18       10.85       -0.20      4.89 o 
 -14   0  18        0.47       -0.63      4.57 o 
 -13   0  18        8.32       12.55      7.59 o 
 -12   0  18       71.04       98.40     12.63 o 
 -11   0  18      147.19      194.24     14.41 o 
 -10   0  18        0.01        1.14      4.82 o 
  -9   0  18      189.05      282.99     16.37 o 
  -8   0  18       58.91       50.06     12.17 o 
  -7   0  18       11.73       21.74      9.18 o 
  -6   0  18      146.80      140.15     30.79 o 
  -5   0  18       19.86       16.60      6.17 o 
  -4   0  18       80.35       95.13     13.15 o 
  -3   0  18        1.93        2.75      4.67 o 
  -2   0  18       11.77        5.31      8.16 o 
  -1   0  18        5.90        2.33      4.86 o 
   0   0  18        1.14        2.47      3.72 o 
   1   0  18        3.71        1.23      2.76 o 
   2   0  18        2.11        0.39      4.32 o 
 -17   1  18        5.61       -0.01      1.55 o 
 -16   1  18       20.42       -0.23      2.90 o 
 -15   1  18       10.98        0.07      2.31 o 
 -14   1  18       23.68       18.39     10.38 o 
 -13   1  18        0.31        1.76      3.25 o 
 -12   1  18        0.24        0.50      2.85 o 
 -11   1  18        5.09        6.93      4.61 o 
 -10   1  18        0.09        2.55      3.57 o 
  -9   1  18        0.68        1.44      3.72 o 
  -8   1  18        3.05        4.74      4.40 o 
  -7   1  18       37.87       37.36      5.64 o 
  -6   1  18        0.03        1.10      2.90 o 
  -5   1  18        2.53        1.23      2.85 o 
  -4   1  18        3.51        5.29      3.32 o 
  -3   1  18       17.04       10.82      3.66 o 
  -2   1  18       37.55       24.11      4.71 o 
  -1   1  18        7.97        0.27      2.55 o 
   0   1  18        0.36        0.74      2.73 o 
   1   1  18       18.95        4.99      3.80 o 
   2   1  18       11.60        0.30      2.93 o 
 -16   2  18        0.03       -0.06      2.48 o 
 -15   2  18        4.10        0.11      1.85 o 
 -14   2  18        9.19        0.14      2.23 o 
 -13   2  18        0.07        0.65      2.59 o 
 -12   2  18       12.03       14.05      5.70 o 
 -11   2  18       10.40       15.55      5.94 o 
 -10   2  18       43.62       70.91      8.60 o 
  -9   2  18       63.42       95.06     10.12 o 
  -8   2  18       59.32       63.41      8.27 o 
  -7   2  18       43.95       54.04     14.62 o 
  -6   2  18       85.15      109.44     13.67 o 
  -5   2  18       31.43       40.53     10.97 o 
  -4   2  18       91.76      114.13     25.25 o 
  -3   2  18       19.66       21.12      6.17 o 
  -2   2  18       27.28       21.70      9.12 o 
  -1   2  18       12.33        4.04      3.59 o 
   0   2  18       30.78        0.44      4.36 o 
   1   2  18        0.08       -0.06      2.65 o 
 -16   3  18        3.23        0.13      2.01 o 
 -15   3  18       22.52       -0.26      3.08 o 
 -14   3  18       49.41       98.46     34.07 o 
 -13   3  18       56.17       85.11      8.42 o 
 -12   3  18       21.64       18.31     10.41 o 
 -11   3  18       30.56       47.33      8.25 o 
 -10   3  18        0.18        0.29      2.83 o 
  -9   3  18        0.57       -3.37      4.24 o 
  -8   3  18       52.08       69.33     22.27 o 
  -7   3  18       58.58       65.78     19.43 o 
  -6   3  18       44.63       78.60     23.05 o 
  -5   3  18        4.04        4.43      4.81 o 
  -4   3  18        0.19        4.35      5.11 o 
  -3   3  18        0.10        1.69      2.92 o 
  -2   3  18       28.71        7.12      6.72 o 
  -1   3  18        1.59       -0.52      2.35 o 
   0   3  18        0.66       -0.13      2.04 o 
   1   3  18        3.15        0.22      2.92 o 
 -15   4  18        1.72        0.19      1.91 o 
 -14   4  18        2.03       -0.04      1.97 o 
 -13   4  18        1.53        0.03      2.16 o 
 -12   4  18        8.08        0.44      2.77 o 
 -11   4  18        1.01        0.91      4.38 o 
 -10   4  18       18.32       15.36     12.12 o 
  -9   4  18        0.07       -1.11      3.47 o 
  -8   4  18       12.25        4.68      4.34 o 
  -7   4  18        8.69        2.74      4.34 o 
  -6   4  18        2.30       -0.35      2.89 o 
  -5   4  18        3.95        2.58      3.91 o 
  -4   4  18        1.45       -0.37      2.97 o 
  -3   4  18        0.17       -0.14      3.16 o 
  -2   4  18       16.67       -0.03      1.96 o 
  -1   4  18       12.96       -0.06      1.76 o 
   0   4  18        1.57       -0.15      3.87 o 
 -14   5  18       11.34        0.21      5.87 o 
 -13   5  18       41.29       -0.09      6.37 o 
 -12   5  18       41.16       50.02     33.43 o 
 -10   5  18       40.29       12.94      8.73 o 
  -9   5  18        0.12        0.82      3.45 o 
  -8   5  18        2.17        2.22      4.10 o 
  -7   5  18        0.00        0.53      2.88 o 
  -6   5  18        8.40       -0.07      2.43 o 
  -5   5  18        0.81        0.22      2.75 o 
  -4   5  18       10.49       -0.35      2.96 o 
  -3   5  18        3.60       -0.34      2.83 o 
  -2   5  18       10.33       -0.32      2.62 o 
 -12   6  18        0.78        0.22      3.00 o 
 -11   6  18        8.74       -0.71      2.76 o 
 -10   6  18       21.36       -0.56      3.07 o 
  -9   6  18       13.47        4.63      5.26 o 
  -8   6  18       22.12        0.02      2.29 o 
  -7   6  18       10.99       34.97     23.94 o 
  -6   6  18        6.12        2.54      3.36 o 
  -5   6  18        0.70        0.95      2.87 o 
  -4   6  18        2.72        0.27      2.40 o 
 -16   1  19        1.69        0.00      1.67 o 
 -15   1  19        0.20       -0.25      2.01 o 
 -14   1  19        4.43       -0.08      1.97 o 
 -13   1  19        0.03        0.17      2.24 o 
 -12   1  19        2.75        0.44      2.57 o 
 -11   1  19        5.27        7.55      4.53 o 
 -10   1  19       27.75       25.92      8.02 o 
  -9   1  19        2.59        1.99      3.17 o 
  -8   1  19       96.80      125.37      9.39 o 
  -7   1  19        5.66        4.17      3.73 o 
  -6   1  19      128.29      149.43     21.44 o 
  -5   1  19        6.26        2.02      3.41 o 
  -4   1  19       34.13        4.12      3.11 o 
  -3   1  19        5.35        1.02      2.58 o 
  -2   1  19       32.76       72.90     30.03 o 
  -1   1  19       12.53        3.58      3.32 o 
 -15   2  19        4.29       -0.16      2.34 o 
 -14   2  19        0.28        0.13      2.55 o 
 -13   2  19       23.12       -0.76      4.14 o 
 -12   2  19        0.09       -0.07      2.53 o 
 -11   2  19       30.21       21.55     11.65 o 
 -10   2  19        0.16        1.23      4.10 o 
  -9   2  19       19.69       31.17     13.57 o 
  -8   2  19        0.45       -0.58      3.95 o 
  -7   2  19       13.49       25.38     11.87 o 
  -6   2  19        9.60        5.56      4.82 o 
  -5   2  19        3.48        0.36      3.72 o 
  -4   2  19       26.07        0.42      2.12 o 
  -3   2  19        6.00        1.70      2.59 o 
  -2   2  19       10.11        3.64      2.97 o 
  -1   2  19        1.04       -0.51      2.25 o 
 -15   3  19        1.02        0.15      2.04 o 
 -14   3  19       14.72       -0.09      2.25 o 
 -13   3  19        0.36        0.30      2.66 o 
 -12   3  19      101.68      145.38     11.50 o 
 -11   3  19        7.40        0.05      3.71 o 
 -10   3  19       69.39      120.83     11.99 o 
  -9   3  19       23.33       35.39      8.83 o 
  -8   3  19        6.16        7.99      4.37 o 
  -7   3  19        8.44        5.00      4.53 o 
  -6   3  19        5.59        1.56      3.55 o 
  -5   3  19        3.61        0.01      2.44 o 
  -4   3  19       43.59       53.37     38.07 o 
  -3   3  19        0.09       -0.40      3.16 o 
  -2   3  19       18.62        4.85      4.19 o 
 -13   4  19        4.84        0.07      2.95 o 
 -12   4  19        9.74       -0.04      2.80 o 
 -11   4  19       45.60       81.14      9.66 o 
 -10   4  19        0.11        0.09      3.27 o 
  -9   4  19       46.48       11.18      7.49 o 
  -8   4  19        1.67       -1.37      3.22 o 
  -7   4  19       23.47       12.32      9.03 o 
  -6   4  19        0.04       -0.33      2.61 o 
  -5   4  19        4.60       -0.04      2.21 o 
  -4   4  19        5.88       -0.04      2.78 o 
  -3   4  19        7.92        0.20      2.35 o 
 -11   5  19        0.54       -0.16      2.65 o 
 -10   5  19       15.15       -0.31      3.16 o 
  -9   5  19        0.55        0.09      2.82 o 
  -8   5  19        5.22        2.87      3.17 o 
  -7   5  19        3.55        0.40      2.48 o 
  -6   5  19        4.12       -0.21      2.59 o 
  -5   5  19       23.17       -0.05      2.17 o 
 -14   0  20        8.47       -0.05      2.95 o 
 -13   0  20       26.23       67.15     11.55 o 
 -12   0  20       16.03       -0.48      3.31 o 
 -11   0  20        6.45        0.39      3.91 o 
 -10   0  20        0.01        0.37      3.28 o 
  -9   0  20        2.00        0.16      2.94 o 
  -8   0  20        3.08       -0.51      3.78 o 
  -7   0  20       12.77       -1.77      5.16 o 
  -6   0  20        1.27       -0.40      3.66 o 
  -4   0  20        0.95       -0.07      1.70 o 
  -3   0  20       21.39       -0.09      2.73 o 
 -14   1  20        4.14       -0.01      2.02 o 
 -13   1  20        0.00        0.12      3.04 o 
 -12   1  20        1.03        0.37      2.08 o 
 -11   1  20        3.56       -0.10      1.82 o 
 -10   1  20        0.33       -0.17      1.90 o 
  -9   1  20        0.00       -0.20      2.21 o 
  -8   1  20        6.98        0.10      1.93 o 
  -7   1  20       22.68        0.23      3.74 o 
  -6   1  20        8.02        0.45      2.64 o 
  -5   1  20        3.19        0.02      2.49 o 
  -4   1  20       20.36        0.02      1.98 o 
  -3   1  20        0.99        0.32      2.26 o 
 -14   2  20       13.66       -0.02      5.29 o 
 -13   2  20        0.42        0.06      2.05 o 
 -12   2  20        6.35        0.11      2.38 o 
 -11   2  20        8.13       -0.13      3.26 o 
 -10   2  20        3.91       -0.10      3.19 o 
  -9   2  20        8.94        0.12      3.29 o 
  -8   2  20        4.03       -0.03      2.78 o 
  -7   2  20        0.80        0.11      1.88 o 
  -6   2  20        1.40       -0.03      1.76 o 
  -5   2  20        0.03       -0.16      2.52 o 
  -4   2  20        1.79        1.02      2.20 o 
  -3   2  20        0.30        0.01      2.54 o 
 -12   3  20        8.99        0.05      2.75 o 
 -11   3  20       53.64       92.07      9.56 o 
 -10   3  20        2.16        0.08      2.96 o 
  -9   3  20        4.21        0.12      3.74 o 
  -8   3  20        1.70        0.01      2.89 o 
  -7   3  20        3.97        0.03      1.55 o 
  -6   3  20        5.36        0.06      1.90 o 
  -5   3  20        3.71       -0.03      1.97 o 
  -4   3  20        4.93       -0.01      3.00 o 
 -10   4  20        2.28        0.16      2.78 o 
  -9   4  20        0.50        0.13      3.40 o 
  -8   4  20        2.41        0.05      2.56 o 
  -7   4  20        1.76        0.01      2.29 o 
 -11   1  21        1.84        0.02      1.95 o 
 -10   1  21        8.09       -0.10      2.86 o 
  -9   1  21        5.93        0.01      2.30 o 
  -8   1  21        3.86       -0.32      3.25 o 
  -7   1  21        0.03       -0.15      2.72 o 
  -9   2  21        1.27       -0.02      2.10 o 
                                                 
